# Supplementary material for: Birth–Death Dynamics of Microsatellites: Mechanistic Insights from Orthologous Loci in Felidae
Source: Genes (Basel). 2025 Sep 19;16(9):1115. doi: 10.3390/genes16091115 (PMC12469459; doi:10.3390/genes16091115)
Supplement: Supplementary file 1 [file genes-16-01115-s001.zip]

Archive with 6 entries (6 files):
- alignment for Ptia2-exon.fas
- alignment of flanking sequence for Ptia5.fas
- alignment of flanking sequences for Ptia2-intron.fas
- Figure S1.pdf
- Table S1 samples with genomes.xlsx
- Table S2 the two loci for tigers.xlsx
