# Supplementary material for: Birth–Death Dynamics of Microsatellites: Mechanistic Insights from Orthologous Loci in Felidae
Source: Genes (Basel). 2025 Sep 19;16(9):1115. doi: 10.3390/genes16091115 (PMC12469459; doi:10.3390/genes16091115)
Supplement: Supplementary file 1 [file genes-16-01115-s001.zip › alignment for Ptia2-exon.fas]

>Felis_catus
CTAGTAAATGTTCCGGAGGAACCCATT----GAAGAGGAGGAAGAGGAGGAGGAGGAGGA
GGAGGAA------------------------GACCAGGACATGGATGCAGATGACAGAGT
GGTGGTAGAGTACCAT---------------GAGGAGCTCCCAGCTCTCAAGCAGACCCG
GGAGCGGAGCACATCTAGGCAGTCCAGTGCCAGCAGT------TCAGACTCCGATGAAAT
GGACTATGATCTAGAACTGAAAATGATTTCCACTCCTTCACCAAAGAAAAGCATGAAAAT
GACCATGTACGCTGATGAAGTGGAATCTCAGTTGAAAAACATTAG
>Felis_chaus
CTAGTAAATGTTCCGGAGGAACCCATT----GAAGAGGAGGAAGAGGAGGAGGAGGAGGA
GGAGGAGGAA---------------------GACCAGGACATGGATGCAGATGACAGAGT
GGTGGTAGAGTACCAC---------------GAGGAGCTCCCAGCTCTCAAGCAGACCCG
GGAGCGGAGCACATCTAGGCAGTCCAGTGCCAGCAGT------TCAGACTCCGATGAAAT
GGACTATGATCTAGAACTGAAAATGATTTCCACTCCTTCACCAAAGAAAAGCATGAAAAT
GACCATGTACGCTGATGAAGTGGAATCTCAGTTGAAAAACATTAG
>Felis_nigripes
CTAGTAAATGTTCCGGAGGAACCCATT----GAAGAGGAGGAAGAGGAGGAGGAGGAGGA
GGAGGAA------------------------GACCAGGACATGGATGCAGATGACAGAGT
GGTGGTAGAGTACCAC---------------GAGGAGCTCCCAGCTCTCAAGCAGACCCG
GGAGCGGAGCACATCTAGGCAGTCCAGTGCCAGCAGT------TCAGACTCCGATGAAAT
GGACTATGATCTAGAACTGAAAATGATTTCCACTCCTTCACCAAAGAAAAGCATGAAAAT
GACCATGTACGCTGATGAAGTGGAATCTCAGTTGAAAAACATTAG
>Otocolobus_manul
CTAGTAAATGTTCCGGAGGAACCCATT----GAAGAGGAGGAAGAGGAGGAGGAGGAGGA
GGAGGAA------------------------GACCAGGACATGGATGCAGATGACAGAGT
GGTGGTAGAGTACCAC---------------GAGGAGCTCCCAGCTCTCAAGCAGACCCG
GGAGCGGAGCACATCTAGGCAGTCCAGTGCCAGCAGT------TCAGACTCTGATGAAAT
GGACTATGATCTAGAACTGAAAATGATTTCCACTCCTTCACCAAAGAAAAGCATGAAAAT
GACCATGTACGCTGATGAAGTGGAATCTCAGTTGAAAAACATTAG
>Prionailurus_bengalensis
CTAGTAAATGTTCCGGAGGAACCCATT----GAAGAGGAAGAAGAGGAGGAGGAGGAGGA
GGAGGAGGAA---------------------GACCAGGACATGGATGCAGATGACAGAGT
GGTGGTAGAATACCAC---------------GAGGAGCTCCCAGCTCTCAAGCAGACCCG
GGAGCGGAGCACATCTAGGCAGTCCAGTGCCAGCAGT------TCAGACTCCGATGAAAT
GGACTATGATCTAGAACTGAAAATGATTTCCACTCCTTCACCAAAGAAAAGCATGAAAAT
GACCATGTACGCTGATGAAGTGGAATCTCAGTTGAAAAACATTAG
>Prionailurus_bengalensis_euptilurus
CTAGTAAATGTTCCGGAGGAACCCATT----GAAGAGGAAGAAGAGGAGGAGGAGGAGGA
GGAGGAGGAA---------------------GACCAGGACATGGATGCAGATGACAGAGT
GGTGGTAGAATACCAC---------------GAGGAGCTCCCAGCTCTCAAGCAGACCCG
GGAGCGGAGCACATCTAGGCAGTCCAGTGCCAGCAGT------TCAGACTCCGATGAAAT
GGACTATGATCTAGAACTGAAAATGATTTCCACTCCTTCACCAAAGAAAAGCATGAAAAT
GACCATGTACGCTGATGAAGTGGAATCTCAGTTGAAAAACATTAG
>Prionailurus_iriomotensis
CTAGTAAATGTTCCGGAGGAACCCATT----GAAGAGGAAGAAGAGGAGGAGGAGGAGGA
GGAGGAGGAA---------------------GACCAGGACATGGATGCAGATGACAGAGT
GGTGGTAGAATACCAC---------------GAGGAGCTCCCAGCTCTCAAGCAGACCCG
GGAGCGGAGCACATCTAGGCAGTCCAGTGCCAGCAGT------TCAGACTCCGATGAAAT
GGACTATGATCTAGAACTGAAAATGATTTCCACTCCTTCACCAAAGAAAAGCATGAAAAT
GACCATGTACGCTGATGAAGTGGAATCTCAGTTGAAAAACATTAG
>Prionailurus_viverrinus
CTAGTAAATGTTCCGGAGGAACCCATT----GAAGAGGAAGAAGAGGAGGAGGAGGAGGA
GGAGGAGGAA---------------------GACCAGGACATGGATGCAGATGACAGAGT
GGTGGTAGAATACCAC---------------GAGGAGCTCCCAGCTCTCAAGCAGACCCG
GGAGCGGAGCACATCTAGGCAGTCCAGTGCCAGCAGT------TCAGACTCCGATGAAAT
GGACTATGATCTAGAACTGAAAATGATTTCCACTCCTTCACCAAAGAAAAGCATGAAAAT
GACCATGTACGCTGATGAAGTGGAATCTCAGTTGAAAAACATTAG
>Acinonyx_jubatus
CTAGTAAATGTTCCGGAGGAACCCATT----GAAGAGGAGGAAGAGGAGGAGGAGGAGGA
GGAGGAA------------------------GACCAGGACATGGATGCAGATGACAGAGT
GGTGGTAGAGTACCAC---------------GAGGAGCTCCCAGCTCTCAAGCAGACCCG
GGAGCGGAGCACATCTAGGCAGTCCAGTGCCAGCAGT------TCAGACTCCGATGAAAT
GGACTATGATCTAGAACTGAAAATGATTTCCACTCCTTCACCAAAGAAAAGCATGAAAAT
GACCATGTACGCTGATGAAGTGGAATCTCAGTTGAAAAACATTAG
>Puma_concolor
CTAGTAAATGTTCCGGAGGAACCCATT----GAAGAGGAGGAAGAGGAGGAGGAGGAGGA
GGAGGAA------------------------GACCAGGACATGGATGCAGATGACAGAGT
GGTGGTAGAGTACCAC---------------GAGGAGCTCCCAGCTCTCAAGCAGACCCG
GGAGCGGAGCACATCTAGGCAGTCCAGTGCCAGCAGT------TCAGACTCCGATGAAAT
GGACTATGATCTAGAACTGAAAATGATTTCCACTCCTTCACCAAAGAAAAGCATGAAAAT
GACCATGTACGCTGATGAAGTGGAATCTCAGTTGAAAAACATTAG
>Puma_yagouaroundi
CTAGTAAATGTTCCGGAGGAACCCATT----GAAGAGGAGGAAGAGGAGGAGGAGGAGGA
GGAGGAA------------------------GACCAGGACATGGATGCAGATGACAGAGT
GGTGGTAGAGTACCAC---------------GAGGAGCTCCCAGCTCTCAAGCAGACCCG
GGAGCGGAGCACATCTAGGCAGTCCAGTGCCAGCAGT------TCAGACTCCGATGAAAT
GGACTATGATCTAGAACTGAAAATGATTTCCACTCCTTCACCAAAGAAAAGCATGAAAAT
GACCATGTACGCTGATGAAGTGGAATCTCAGTTGAAAAACATTAG
>Lynx_canadensis
CTAGTAAATGTTCCGGAGGAACCCATT----GAAGAGGAGGAAGAGGAGGAGGAGGAGGA
GGAGGAA------------------------GACCAGGACATGGATGCAGATGACAGAGT
GGTGGTAGAGTACCAC---------------GAGGAGCTCCCAGCTCTCAAGCAGACCCG
GGAGCGGAGCACATCTAGGCAGTCCAGTGCCAGCAGT------TCAGACTCCGATGAAAT
GGACTATGATCTAGAACTGAAAATGATTTCCACTCCTTCACCAAAGAAAAGCATGAAAAT
GACCATGTACGCTGATGAAGTGGAATCTCAGTTGAAAAACATTAG
>Lynx_pardinus
CTAGTAAATGTTCCGGAGGAACCCATT----GAAGAGGAGGAAGAGGAGGAGGAGGAGGA
GGAGGAA------------------------GACCAGGACATGGATGCAGATGACAGAGT
GGTGGTAGAGTACCAC---------------GAGGAGCTCCCAGCTCTCAAGCAGACCCG
GGAGCGGAGCACATCTAGGCAGTCCAGTGCCAGCAGT------TCAGACTCCGATGAAAT
GGACTATGATCTAGAACTGAAAATGATTTCCACTCCTTCACCAAAGAAAAGCATGAAAAT
GACCATGTACGCTGATGAAGTGGAATCTCAGTTGAAAAACATTAG
>Lynx_rufus
CTAGTAAATGTTCCGGAGGAACCCATT----GAAGAGGAGGAAGAGGAGGAGGAGGAGGA
GGAGGAGGAA---------------------GACCAGGACATGGATGCAGATGACAGAGT
GGTGGTAGAGTACCAC---------------GAGGAGCTCCCAGCTCTCAAGCAGACCCG
GGAGCGGAGCACATCTAGGCAGTCCAGTGCCAGCAGT------TCAGACTCCGATGAAAT
GGACTATGATCTAGAACTGAAAATGATTTCCACTCCTTCACCAAAGAAAAGCATGAAAAT
GACCATGTACGCTGATGAAGTGGAATCTCAGTTGAAAAACATTAG
>Leopardus_geoffroyi
CTAGTAAATGTTCCAGAGGAACCCATT----GAAGAGGAGGAAGAGGAGGAGGAGGAGGA
AGAGGAA------------------------GACCAGGACATGGATGCAGATGACAGAGT
GGTGGTAGAGTACCAC---------------GAGGAGCTCCCAGCTCTCAAGCAGACCCG
GGAGCGGAGCACATCTAGGCAGTCCAGTGCCAGCAGT------TCAGACTCCGATGAAAT
GGACTATGATCTAGAACTGAAAATGATTTCCACTCCTTCACCAAAGAAAAGCATGAAAAT
GACCATGTATGCTGATGAAGTGGAATCTCAGTTGAAAAACATTAG
>Caracal_caracal
CTAGTAAATGTTCCGGAGGAACCCATT----GAAGAGGAGGAAGAGGAGGAGGAGGAGGA
GGAGGAA------------------------GACCAGGACATGGATGCAGATGACAGAGT
GGTGGTAGAGTACCAC---------------GAGGAGCTCCCAGCTCTCAAGCAGACCCG
GGAGCGGAGCACATCTAGGCAGTCCAGTGCCAGCAGT------TCAGACTCCGATGAAAT
GGACTATGATCTAGAACTGAAAATGATTTCCACTCCTTCACCAAAGAAAAGCATGAAAAT
GACCATGTACGCTGATGAAGTGGAATCTCAGTTGAAAAACATTAG
>Neofelis_diardi
CTAGTAAATGTTCCGGAGGAACCCATT----GAAGAGGAGGAAGAGGAGGAGGAGGTGGA
GGAA---------------------------GACCAGGACATGGATGCAGATGACAGAGT
GGTGGTAGAGTACCAC---------------GAGGAGCTCCCAGCTCTCAAGCAGACCCG
GGAGCGGAGCACATCGAGGCAGTCCAGTGCCAGCAGT------TCAGACTCCGATGAAAT
GGACTATGATCTAGAACTGAAAATGATTTCCACTCCTTCACCAAAGAAAAGCATGAAAAT
GACCATGTACGCTGATGAAGTGGAATCTCAGTTGAAAAATATTAG
>Neofelis_nebulosa
CTAGTAAATGTTCCGGAGGAACCCATT----GAAGAGGAGGAAGAGGAGGAGGAGGAAGA
GGAA---------------------------GACCAGGACATGGATGCAGATGACAGAGT
GGTGGTAGAGTACCAC---------------GAGGAGCTCCCAGCTCTCAAGCAGACCCG
GGAGCGGAGCACATCGAGGCAGTCCAGTGCCAGCAGT------TCAGACTCCGATGAAAT
GGACTATGATCTAGAACTGAAAATGATTTCCACTCCTTCACCAAAGAAAAGCATGAAAAT
GACCATGTACGCTGATGAAGTGGAATCTCAGTTGAAAAATATTAG
>Panthera_leo
CTAGTAAATGTTCCGGAGGAACCCATT----GAAGAGGAGGAAGAGGAGGAGGAGGAGGA
GGAGGAA------------------------GACCAGGACATGGATGCAGATGACAGAGT
GGTGGTAGAGTACCAC---------------GAGGAGCTCCCAGCTCTCAAGCAGACCCG
GGAGCGGAGCACATCGAGGCAGTCCAGTGCAAGCAGT------TCAGACTCCGATGAAAT
GGACTATGATCTAGAACTGAAAATGATTTCCACTCCTTCACCAAAGAAAAGCATGAAAAT
GACCATGTACGCTGATGAAGTGGAATCTCAGTTGAAAAATATTAG
>Panthera_onca
CTAGTAAATGTTCCGGAGGAACCCATT----GAAGAGGAGGAAGAGGAGGAGGAGGAGGA
GGAGGAA------------------------GACCAGGACATGGATGCAGATGACAGAGT
GGTGGTAGAGTACCAC---------------GAGGAGCTCCCAGCTCTCAAGCAGACCCG
GGAGCGGAGCACATCGAGGCAGTCCAGTGCCAGCAGT------TCAGACTCCGATGAAAT
GGACTATGATCTAGAACTGAAAATGATTTCCACTCCTTCACCAAAGAAGAGCATGAAAAT
GACCATGTACGCTGATGAAGTGGAATCTCAGTTGAAAAATATTAG
>Panthera_pardus
CTAGTAAATGTTCCGGAGGAACCCATT----GAAGAGGAGGAAGAGGAGGAGGAGGAGGA
GGAGGAA------------------------GACCAGGACATGGATGCAGATGACAGAGT
GGTGGTAGAGTACCAC---------------GAGGAGCTCCCAGCTCTCAAGCAGACCCG
GGAGCGGAGCACATCGAGGCAGTCCAGTGCCAGCAGT------TCAGACTCCGATGAAAT
GGACTATGATCTAGAACTGAAAATGATTTCCACTCCTTCACCAAAGAAAAGCATGAAAAT
GACCATGTACGCTGATGAAGTGGAATCTCAGTTGAAAAATATTAG
>Panthera_pardus_nimr
CTAGTAAATGTTCCGGAGGAACCCATT----GAAGAGGAGGAAGAGGAGGAGGAGGAGGA
GGAGGAA------------------------GACCAGGACATGGATGCAGATGACAGAGT
GGTGGTAGAGTACCAC---------------GAGGAGCTCCCAGCTCTCAAGCAGACCCG
GGAGCGGAGCACATCGAGGCAGTCCAGTGCAAGCAGT------TCAGACTCCGATGAAAT
GGACTATGATCTAGAACTGAAAATGATTTCCACTCCTTCACCAAAGAAAAGCATGAAAAT
GACCATGTACGCTGATGAAGTGGAATCTCAGTTGAAAAATATTAG
>Panthera_tigris_altaica
CTAGTAAATGTTCCGGAGGAACCCATT----GAAGAGGAGGAAGAGGAGGAGGAGGAGGA
GGAGGAA------------------------GACCAGGACATGGATGCAGATGACAGAGT
GGTGGTAGAGTACCAC---------------GAGGAGCTCCCAGCTCTCAAGCAGACCCG
GGAGCGGAGCACATCGAGGCAGTCCAGTGCCAGCAGT------TCAGACTCCGATGAAAT
GGACTATGATCTAGAACTGAAAATGATTTCTACTCCTTCACCAAAGAAAAGCATGAAAAT
GACCATGTACGCTGATGAAGTGGAATCTCAGTTGAAAAATATTAG
>Panthera_tigris_jacksoni
CTAGTAAATGTTCCGGAGGAACCCATT----GAAGAGGAGGAAGAGGAGGAGGAGGAGGA
GGAGGAA------------------------GACCAGGACATGGATGCAGATGACAGAGT
GGTGGTAGAGTACCAC---------------GAGGAGCTCCCAGCTCTCAAGCAGACCCG
GGAGCGGAGCACATCGAGGCAGTCCAGTGCCAGCAGT------TCAGACTCCGATGAAAT
GGACTATGATCTAGAACTGAAAATGATTTCCACTCCTTCACCAAAGAAAAGCATGAAAAT
GACCATGTACGCTGATGAAGTGGAATCTCAGTTGAAAAATATTAG
>Panthera_tigris_tigris
CTAGTAAATGTTCCGGAGGAACCCATT----GAAGAGGAGGAAGAGGAGGAGGAGGAGGA
A------------------------------GACCAGGACATGGATGCAGATGACAGAGT
GGTGGTAGAGTACCAC---------------GAGGAGCTCCCAGCTCTCAAGCAGACCCG
GGAGCGGAGCACATCGAGGCAGTCCAGTGCCAGCAGT------TCAGACTCCGATGAAAT
GGACTATGATCTAGAACTGAAAATGATTTCCACTCCTTCACCAAAGAAAAGCATGAAAAT
GACCATGTACGCTGATGAAGTGGAATCTCAGTTGAAAAATATTAG
>Panthera_uncia
CTAGTAAATGTTCCGGAGGAACCCATT----GAAGAGGAGGAAGAGGAGGAGGAGGAGGA
GGAGGAA------------------------GACCAGGACATGGATGCAGATGACAGAGT
GGTGGTAGAGTACCAC---------------GAGGAGCTCCCAGCTCTCAAGCAGACCCG
GGAGCGGAGCACATCGAGGCAGTCCAGTGCCAGCAGT------TCAGACTCCGATGAAAT
GGACTATGATCTAGAACTGAAAATGATTTCCACTCCTTCACCAAAGAAAAGCATGAAAAT
GACCATGTATGCTGATGAAGTGGAATCTCAGTTGAAAAATATTAG
>Crocuta_crocuta
CTAGTAAATGTTCCGGAGGAACCCATT----GAAGAGGAGGAAGAGGAGGAGGAGGAAGA
GGAA---------------------------GACCAAGACATGGATGCAGATGACAGAGT
GGTGGTTGAGTACCAT---------------GAGGAGCTTCCAGCTCTCAAGCAGACCCG
GGAGCGGAGCACATCTAGGCAGTCCAGTGCCAGCAGT------TCAGATTCTGATGAAAT
GGACTATGATCTGGAACTGAAAATGATTTCCACTCCTTCACCAAAGAAAAGCATGAAAAT
GACCATGTATGCTGATGAAGTGGAATCTCAGTTGAAAAATATTAG
>Hyaena_hyaena
CTAGTAAATGTTCCGGAGGAACCCATT----GAAGAGGAGGAAGAGGAGGAGGAGGAAGA
GGAA---------------------------GACCAAGACATGGATGCAGATGACAGAGT
GGTGGTTGAGTACCAT---------------GAGGAGCTTCCAGCTCTCAAGCAGACCCG
GGAGCGGAGCACATCTAGGCAGTCCAGTGCCAGCAGT------TCAGATTCTGATGAAAT
GGACTATGATCTGGAACTGAAAATGATTTCCACTCCTTCACCAAAGAAAAGCATGAAAAT
GACCATGTATGCTGATGAAGTGGAATCTCAGTTGAAAAATATTAG
>Proteles_cristata_cristata
CTAGTAAATGTTCCGGAGGAACCCATT----GAAGAGGAGGAAGAGGAGGAGGAGGAAGA
GGAA---------------------------GACCAAGACATGGATGCAGATGACAGAGT
GGTGGTTGAGTACCAT---------------GAGGAGCTTCCAGCTCTCAAGCAGACCCG
GGAGCGGAGCACATCTAGGCAGTCCAGTGCCAGCAGT------TCAGATTCTGATGAAAT
GGACTATGATCTGGAACTGAAAATGATTTCCACTCCTTCACCAAAGAAAAGCATGAAAAT
GACCATGTATGCTGATGAAGTGGAATCTCAGTTGAAAAATATTAG
>Canis_lupus_familiaris
CTAGTAAATGTTCCAGAGGAACCCATT----GAAGAGGAAGAGGAAGAAGAGGAGGAGGA
G------------------------------GATCAGGACATGGATGCAGATGACAGGGT
GGTAGTAGAGTACCAT---------------GAGGAGCTCCCAGCTCTCAAGCAGACCCG
GGAGCGGAGCACATCTAGGCAGTCCAGTGCCAGCAGT------TCAGACTCCGATGAAAT
GGACTATGATCTAGAACTGAAAATGATTTCCACTCCTTCACCAAAGAAAAGCATGAAAAT
GACCATGTATGCTGATGAAGTGGAATCTCAGTTGAAAAATATTAG
>Ailuropoda_melanoleuca
CTAGTAAATGTTCCAGAGGAACCCATT----GAGGAGGAAGAAGAGGAGGAGGAAGAGGA
G------------------------------GACCAGGACATGGATGCAGATGACAGGGT
GGTGGTGGAGTACCAC---------------GAGGAGCTTCCAGCTCTCAAACCAACCCG
GGAGCGGAGCACATCTAGGCAGTCCAGTGCCAGCAGT------TCAGACTCCGACGAAAT
GGACTATGATCTAGAACTGAAAATGATTTCCACTCCTTCACCAAAGAAAAGCATGAAAAT
GACCATGTATGCTGATGAAGTGGAATCTCAGTTGAAAAATATTAG
>Paguma_larvata
CTAGTAAATGTTCCGGAGGAACCCATT----GAAGAGGAGGAAGAAGAGGAGGAAGAGGA
GGAGGAA------------------------GACCAGGACATGGATGCAGATGACAGAGT
GGTGGTAGAGTACCAC---------------GAGGAGCTCCCAGCTGTCAAGCAGACCCG
GGAGCGGAGCACATCCAGGCAGTCCAGTGCCAGCAGT------TCAGACTCTGATGAAAT
GGACTATGATTTAGAACTCAAAATGATTTCCACTCCTTCACCAAAGAAAAGCATGAAAAT
GACCATGTATGCCGACGAAGTGGAATCTCAGTTGAAAAATATTAG
>Paradoxurus_hermaphroditus
CTAGTAAATGTTCCGGAGGAACCCATT----GAAGAGGAGGAAGAAGAGGAGGAGGAGGA
GGAGGAA------------------------GACCAGGACATGGATGCAGATGACAGAGT
GGTGGTAGAGTACCAC---------------GAGGAGCTCCCAGCTGTCAAGCAGACCCG
GGAGCGGAGCACATCTAGGCAGTCCAGTGCCAGCAGT------TCAGACTCTGATGAAAT
GGACTATGATTTAGAACTCAAAATGATTTCCACTCCTTCACCAAAGAAAAGCATGAAAAT
GACCATGTATGCTGACGAAGTGGAATCTCAGTTGAAAAATATTAG
>Neovison_vison
CTAGTAAATGTTCCAGAGGAACCCATT----GAAGAGGAAGAAGAGGAGGAAGAAGAGGA
A------------------------------GACCAGGACATGGATGCAGATGACAGGGT
GGTGGTGGAGTACCAT---------------GAGGAGCTCCCAGCTCTCAAGCAGACCCG
GGAACGGAGCACATCTAGGCAGTCCAGCGCCAGCAGT------TCAGACTCTGATGAAAT
GGACTATGATCTAGAACTAAAAATGATTTCCACTCCTTCACCAAAGAAAAGCATGAAAAT
GACCATGTATGCGGACGAAGTGGAATCTCAGTTGAAAAATATTAG
>Potos_flavus
CTAGTAAATGTTCCAGAGGAACCCATT----GAAGAGGAAGAAGAGGAAGAGGAAGAGGA
G------------------------------GACCAGGACATGGATGCAGATGACAGGGT
GGTGGTAGAGTACCAT---------------GAGGAGCTCCCAGCTCTCAAGCAGACCCG
GGAGCGGAGCACATCTAGGCAGTCCAGTGCCAGCAGT------TCAGACTCTGATGAAAT
GGACTATGATCTAGAGCTGAAAATGATTTCCACTCCTTCACCAAAGAAAAGCATGAAAAT
GACTATGTATGCTGATGAAGTGGAATCTCAGTTGAAAAATATTAG
>Desmodus_rotundus
CTAGTGAATGTCCCTGAGGAACCCATT----GAAGAGGAGGAGGAAGAGGAGGAGGAGGA
A------------------------------GACCAGGACATGGATGCAGATGACAGGGT
GGTGGTGGAGTACCAT---------------GAGGAGCTCCCAGCTCTCAAGCAGACCCG
GGAGCGGAGCGCATCCAGGCGGTCCAGTGCCAGCAGC------TCAGACTCCGATGAAAT
GGACTATGATTTAGAACTGAAAATGATTTCCACTCCTTCACCAAAGAAAAGCATGAAAAT
GACTATGTATGCTGATGAAGTGGAATCTCAGTTGAAAAATATTAG
>Sarcophilus_harrisii
CTGGTGAACGTTCCAGAGGAGCCTATT----GAGGAGGAAGAGGAGGAGGAGGAGGAAGA
GGAGGAG------------------------GACCAGGACATGGATGAAGATGACAGGAT
CGTGGTGGAATACCGG---------------GATGAGCTGCAGGCCTTCAAGCAAGCGCG
CGAACGAAGCGGCTCCCGCCGCGCCAGCGCCAGCGGCTCGGGCTCCGACTCGGACGAGAT
GGACTATGACCTGGAGCTGAAGATGATTTCCACGCCCTCCCCGAAGAAGAGCTTGAAGAT
GACCATGTACGCCGACGAGGTGGAGTCCCAGCTGAGAA
>Sminthopsis_crassicaudata
CTGGTGAATGTTCCGGAGGAGCCTATT----GAGGAAGAAGAGGAGGAGGAGGAGGAGGA
AGAGGAA------------------------GACCAGGACATGGATGAAGATGACAGGAT
TGTGGTGGAATACCGG---------------GACGAGCTGCAGGCCTTCAAGCAAGCGCG
CGAACGAAGCGGCTCCCGCCGCCCCAGCGCCAGCGGCTCGGGCTCCGACTCGGACGAGAT
GGATTACGACCTGGAGCTGAAGATGATTTCCACGCCCTCGCCAAAGAAGAGCTTGAAGAT
GACCATGTACGCCGACGAGGTGGAGTCCCAGCTGA
>Phascolarctos_cinereus
CTGGTGAATGTTCCGGAGGAGCCTATT----GAGGAGGAGGAAGAGGAGGAGGAGGAAGA
TGAAGAGGAG---------------------GACCAGGACATGGATGAAGATGACAGGAT
CGTAGTGGAGTACCGG---------------GATGAGCTGCAAGCCTTCAAGCAGGCGCG
CGAGCGAAGTGCATCCCGTCGGCCCAGCGCTAGCGGTTCGGGCTCGGACTCGGACGAGAT
GGATTATGATCTGGAGTTGAAGATGATTTCCACACCGTCGCCAAAGAAGAGCTTGAAGAT
GACCATGTATGCCGACGAGGTGGAGTCACAGCTGA
>Erinaceus_europaeus
CTAGTTAATGTTCCCGAGGAGCCTATT----GAAGAGGAGGAAGAGGAAGAGGAGGAGGA
GGAG---------------------------GACCAGGACATGGATGCAGATGACAGGGT
GGTGGTAGAGTACCAT---------------GAGGAACTCCCAGCTCTCAGGCAGACCAG
GGAGAGGAGTGCATCAAGGAGGTCCAGTGCTAGCAGC------TCCGACTCTGATGAAAT
GGACTATGATCTAGAATTGAAAATGATTTCTACTCCTTCCCCAAAGAAAAGCATGAAGAT
GACGATGTATGCAGATGAAGTAGAGTCTCAGTTAAAAAACATCAG
>Talpa_europaea
CTAGTGAATGTTCCCGAGGAACCCATT----GAAGAGGAGGAAGAGGAGGAAGAAGAGGA
GGAAGAG------------------------GACCAGGACATGGATGCAGATGACAGGGT
GGTGGTCGAGTACCAT---------------GAGGAGCTCCCCACACTCAAGCAGACCCG
GGAACGGAGTGCTTCTAGGCGGCCCAGTGCCAGCAGC------TCAGACTCCGACGAAAT
GGACTATGATCTAGAACTGAAAATGATTTCCACTCCTTCACCAAAGAAGAGCATGAAAAT
GACTATGTATGCTGATGAAGTGGAATCTCAGTTGAAAAATATTAG
>Ornithorhynchus_anatinus
CTGGTGAACGTCCCCGAGGAGCCTATT----GAGGAGGAGGAAGAAGAGGAGGAGGAAGA
G---------------------------------CAGGATATGGATGAAGACGAGCGGGT
GGTGGTTGAGTACCGG---------------GACGAGCTGCAAGCTTTCAGGCAGGCTCG
GGACCGCAGTGGCTCGAGGAGGTCCAGTGCCAGTGAC------TCAGACTCAGATGAGAT
GGACTACGACTTGGAACTGAAAATGATTTCCACTCCATCCCCCAAAAAGAGCATGAAGAT
GACCATGTATGCCGACGAGGTGGAATCTCAGCTAAAAA
>Tachyglossus_aculeatus
CTAGTGAACGTTCCCGAGGAGCCTATT----GAAGAGGAGGAGGAAGAGGAGGAGGAAGA
A---------------------------------CAGGATATGGATGAAGACGAGCGGGT
GGTGGTTGAGTACCGG---------------GACGAGCTGCAGGCTTTCAGGCAGGCTCG
GGACCGCAGTGGCTCGAGGAGGTCCAGCGCCAGTGAC------TCAGACTCAGACGAGAT
GGACTACGACCTGGAACTGAAAATGATTTCCACTCCATCCCCCAAAAAGAGCATGAAGAT
GACCATGTATGCCGACGAGGTGGAGTCTCAGCTAAAAA
>Macaca_fascicularis
CTAGTGAATGTTCCCGAGGAACCCATT----GAAGAGGAGGAAGAGGAGGAGGAGGAAGA
GGAGGAAGAA---------------------GACCAGGACATGGATGCAGATGACAGAGT
GGTGGTAGAGTACCAC---------------GAGGAGCTCCCGGCTCTCAAGCCGCCCCG
GGAGCGGAGTGCGTCTAGACGATCCAGTGCCAGCAGC------TCAGACTCAGATGAAAT
GGACTATGATCTAGAACTGAAAATGATTTCCACCCCTTCACCAAAGAAAAGCATGAAAAT
GACTATGTATGCTGATGAAGTGGAGTCTCAGTTGAAAAGTATTAG
>Homo_sapiens
CTAGTGAATGTTCCCGAGGAACCCATT----GAAGAGGAGGAAGAGGAGGAGGAGGAGGA
AGAGGAAGAGGAAGAAGAA------------GACCAGGACATGGATGCAGATGACAGAGT
GGTGGTAGAGTACCAC---------------GAGGAGCTCCCGGCTCTCAAGCAGCCCCG
GGAGCGGAGCGCGTCTAGACGATCCAGTGCCAGCAGC------TCAGACTCAGATGAAAT
GGACTATGATCTAGAACTGAAAATGATTTCCACGCCTTCACCAAAGAAAAGCATGAAAAT
GACTATGTATGCTGACGAAGTGGAATCTCAGTTGAAAAATATTAG
>Pan_troglodytes
CTAGTGAATGTTCCCGAGGAACCCATT----GAAGAGGAGGAAGAGGAGGAGGAGGAGGA
GGAAGAGGAAGAGGAAGAAGAA---------GCCCAGGACATGGATGCAGATGACAGAGT
GGTGGTAGAGTACCAC---------------GAGGAGCTCCCGGCTCTCAAGCAGCCCCG
GGAGCGGAGCGCGTCTAGACGGTCCAGTGCCAGCAGC------TCAGACTCAGATGAAAT
GGACTATGATCTAGAACTGAAAATGATTTCCACGCCTTCACCAAAGAAAAGCATGAAAAT
GACTATGTATGCTGACGAAGTGGAATCTCAGTTGAAAAATATTAG
>Mus_musculus
TTAGTGAATGTTCCTGAGGAACCCATT----GAGGAAGAGGAGGAGGAGGAGGAGGAAGA
GGAG---------------------------GACCAGGACATGGATGCCGATGACAGAGT
CGTGGTGGAGTACCAT---------------GAGGAGCTCCCAGGTCTCAAGCAGCCCCG
TGAGCGGAGCCTGTCTAGGCGATCCAGTGCGAGCAGC------TCAGACTCAGATGAGAT
GGACTATGATCTGGAACTGAAGATGATTTCTACTCCCTCCCCAAAGAAAAGCATGAAAAT
GACCATGTATGCAGATGAAGTAGAGTCCCAACTGAAAAGTATTAG
>Tupaia_belangeri
CTCGTGAATGTTCCTGAGGAACCCATT----GAAGAGGAGGAAGAAGAGGAGGAGGAAGA
GGAAGAG---------------------GTGGACCAGGACATGGATGCAGATGACAGGGT
GGTGGTAGAGTACCAT---------------GAGGAGCTCCCAGCTCTTAAGCAGACCCG
AGAGCGGAGCGCGTCTAGGCGGTCCAGTGCCAGCAGC------TCAGACTCAGATGAAAT
GGACTATGATCTAGAACTGAAAATGATTTCCACTCCTTCACCAAAGAAAAGCATGAAAAT
GACCATGTATGCTGATGAAGTGGAATCTCAGTTGAAAAATATTAG
>Chelonia_mydas
CTAGTGAATGTTCCTGAGGAGCCTATT----GAGGAAGAAGAAGAGGAGGAGGAGGAA--
-------------------------------GATGAGGATATGGATGAGGATGACAGGGT
TGTGGTAGAGTACCGG---------------GATGAACTACAAGCTTTCAAACAATCTCG
AGATCGCAGTGCAGCAAGACGATCAAGTGCCAGTGCG------TCTGATTCTGATGAAAT
GGACTATGATCTTGAACTGAAAATGATATCCACTCCATCTCCCAAAAAGAGCATGAAAAT
GACAATGTATGCTGATGAGGTGGAATCTCAACTGAAAACTATTAG
>Oryzias_latipes
CTGGTCAACCTGCCTGAGGAGCCCATCAAA----GAGGAGGAGGAGGAGGAAGAGGAGGA
G---------------------GACGCCAGTGACGAGGACATGGACTCTGATGACAGG--
-GTGGTGGAGTTTAAG---------------GACAAAGGAGGCAGCTCACGTTCTGGAGG
GGCGGGGCTTCGCAGCAGTGCGGAGCGATCTCCGTCTCCGTGGTCAGAGTCGGATGAGAT
GGACTACGACCTGGAGCTGAAGATGATCTCCACGCCGTCGCCAAAGAAAAGCAAAAAAAT
GACCATGTACGCCGACGAGGT
>Carassius_auratus
CTGGTGAATCTGCCAGAAGAGCCTATT----GAAGAAGAGGAGGAAGAGGAGGAG-----
----------------------GAT---GGAGAGGAAGACATGGATGCTGACGATAGA--
-GTAGTGGAGTATAAAGATCGGGGAGACCGTGAACGAGGGCCACGGCTTGGGGAAGGAGA
CCTGCGTAGTCGCTTAGGAGGCCCATCACCTGCATCT------TCAGATTCAGATGAGAT
GGACTACGATCTGGAACTGAAAATGATCTCAACGCCCTCTCCCAAAAAGAGCATGAAGAT
GACCATGTATGCCGACGAGGTAGA
>Ambystoma_mexicanum
TTAGTTAAGGTCCCTGAAGAACCAATC----GAGGAAGAGGAAGAGGATGATGACGAG--
-------------------------------GATGAGGATATGGATGAAGATGACAGAGT
TGTGGTGGAATACCAT---------------GATGAACTCCAAGCTTTTAAACAATCTCG
GGAGCACAGCAGGGCTCGGCGATCGAGCACCAGTACC------TCAGACTCTGATGAAAT
GGATTATGATCTCGAACTGAAAATGATTTCTACCCCATCACCCAAAAAGAGTATGAAGAT
GACCATGTATGCTGATGAAGTGGAGTCTCAGCTGAAAACAATTAG
>Anas_platyrhynchos
TTAGTAAATGTTCCTGAGGAGCCTATT----GAGGAGGAAGAGGAGGAAGAAGAA-----
-------------------------------GATCAGGATATGGATGAAGATGACAGAGT
TGTTGTAGAATACCGT---------------GATGAACTGCAACCTTTCAAACAGTCTCG
AGACCGCAGTGCAGCAAGACGATCAAGTGCAAGTGCA------TCTGATTCTGATGAAAT
GGACTATGATCTTGAATTGAAAATGATATCAACCCCCTCTCCCAAAAAGAGCATGAAAAT
GACAATGTATGCGGATGAGGTGGAATCGCAACTGAAAAATATTAG
>Cairina_moschata
TTAGTAAATGTTCCTGAGGAGCCTATT----GAGGAGGAGGAGGAGGARGAAGAA-----
-------------------------------GATCAGGATATGGATGAAGATGACAGAGT
TGTTGTAGAATACCGT---------------GATGAACTGCAACCTTTCAAACAGTCTCG
AGACCGCAGYGCAGCAAGACGATCAAGTGCAAGTGCA------TCTGATTCTGATGAAAT
GGACTATGATCTTGAATTGAAAATGATATCAACCCCCTCTCCCAAAAAGAGCATGAAAAT
GACAATGTATGCAGATGAGGTGGAATCGCAACTGAAAAATATTAG
>Oceanodroma_leucorhoa
TTAGTAAATGTTCCTGAGGAGCCTATT----GAGGAGGAAGAAGAGGAGGAAGAA-----
-------------------------------GATCAGGATATGGATGAAGATGACAGAGT
TGTGGTAGAGTACCGT---------------GATGAACTGCAAGCTTTCAAACAGTCCCG
AGACCGTAGTGCAGCAAGACGGTCAAGTGCTAGTGCA------TCTGATTCTGATGAAAT
GGACTATGATCTTGAACTGAAAATGATATCAACACCCTCTCCCAAAAAGAGCATGAAAAT
GACAATGTATGCAGATGAGGTGGAATCACAACTGAAAAATATTAG
>Pygoscelis_papua
TTAGTAAATGTTCCTGAGGAGCCTATT----GAGGAGGAAGAAGAGGAGGAGGAA-----
-------------------------------GATCAGTATATGGATGAAGATGACAGAGT
TGTGGTAGAGTACCGT---------------GATGAACTGCAGGCTTTCAAACAGTCCCG
AGACCGCAGTGCAGCAAGACGATCGAGTGCTAGCGCA------TCTGATTCTGATGAAAT
GGACTATGATCTTGAACTGAAAATGATATCAACACCCTCTCCCAAAAAGAGCATGAAAAT
GACAATGTATGCAGATGAGGTGGAATCACAACTGAAAAATATTAG
>Spheniscus_humboldti
TTAGTAAATGTTCCTGAGGAGCCTATT----GAGGAGGAAGAAGAGGAGGAGGAA-----
-------------------------------GATCAGTACATGGATGAAGATGACAGAGT
TGTGGTAGAGTACCGT---------------GATGAACTGCAGGCTTTCAAACAGTCCCG
AGACCGCAGTGCAGCAAGACGATCGAGTGCTAGCGCA------TCTGATTCTGATGAAAT
GGACTATGATCTTGAACTGAAAATGATATCAACACCCTCTCCCAAAAAGAGCATGAAAAT
GACAATGTATGCAGATGAGGTGGAATCACAACTGAAAAATATTAG
>Struthio_camelus
CTAGTAAATGTTCCTGAGGAGCCTATT----GAGGAGGAGGAAGAAGAGGAAGAG-----
-------------------------------GATCAGGATATGGATGAAGATGATAGAGT
TGTGGTTGAGTACCGC---------------GATGAACTGCAAGCTTTCAAACAGTCTCG
AGACCGCAGTGCAGCCAGACGATCAAGTGCTAGTGCA------TCAGATTCTGATGAAAT
GGACTATGATCTTGAACTGAAAATGATATCAACCCCCTCTCCCAAAAAAAGCATGAAAAT
GACAATGTATGCAGATGAGGTGGAATCACAACTGAAAAACATTAG
>Scyliorhinus_canicula
CTGGGCAATGTTCCTGAGGAGCCGATCCAG----GAGGAGGATGAGGACGAG--------
----------------------GATGATGCAGAGCAAGATATGGAGGCAGATGACCGGGT
GGTGGTTGAATATCGC---------------AACGAGAGT--------------------
----CGCACGGGTGGGCACTTTAGCCCCCGGGGTTCT---------GACTCTGATGAGAT
GGACTATGATCTGGAGTTGAAGATGATCTCAATGCCATTGCCCAAGAAGAGTCTGAAGAT
GACTATGTATGCAGACGAAGTGGA
>Leucoraja_erinacea
CTGGGGAACGTCCCTGAAGAACCCATCCAG----GAGGAGGAGGAGGACGAGGACGAG--
----------------------------ACGGAGCAGGACATGGAGGCAGACGACCGTGT
GGTGGTGGAGTATCGC---------------AACGAGAGC--------------------
----CGGACGGGG---CCCTCTAGCCCCCACGCCTCA---------GACTCTGACGAGAT
GGATTACGACCTGGAGCTGAAGATGATCTCCATGCCCTCGCCCAAGAAGAGTCTGAAGAT
GACTATGTACGCCGACGAAGTGGA
