# Supplementary material for: Birth–Death Dynamics of Microsatellites: Mechanistic Insights from Orthologous Loci in Felidae
Source: Genes (Basel). 2025 Sep 19;16(9):1115. doi: 10.3390/genes16091115 (PMC12469459; doi:10.3390/genes16091115)
Supplement: Supplementary file 1 [file genes-16-01115-s001.zip › alignment of flanking sequence for Ptia5.fas]

>Felis_catus
AAGGAACTCCCTCAACAAATATTTATTAAGCATAATTTCTTCCTTTACAAGTGAGGAGAT
G-GTATCCAA-GGAGAGAAATGGAATATTCAAAGGAACAGAGCTCCTTG-GGGGAGCAGG
GTTCTTTACTCCCCTGGCTGATAACAGGTAGAGGTGACCATCACCTTTAGGGACAGAAGG
ACAGCTATGCAGAGCTCATTG---TCAGTGAAGGGGCTCTTGGGTGGCTCAGTC
>Felis_bieti
AAGGAACTCCCTCAACAAATATTTATTAAGCATAATTTCTTCCTTTACAAGTGAGGAGAT
G-GTATCCAA-GGAGAGAAATGGAATATTCAAAGAAACAGAGCTCCTTG-GGGGAGCAGG
GTTCTTTACTCCCCTGGCTGATAACAGGTAGAGGTGACCATCACCTTTCGGGACAGAAGG
ACAGCTATGCAGAGCTCATTG---TCAGTGAAGGGGCTCTTGGGTGGCTCAGTC
>Felis_silvestris
AAGGAACTCCCTCAACAAATATTTATTAAGCATAATTTCTTCCTTAACAAGTGAGGAGAT
G-GTATCCAA-GGAGAGAAATGGAATATTCAAAGGAACAGAGCTCCTTG-GGGGAGCAGG
GTTCTTTACTCCCCTGGCTGATAACAGGTAGAGGTGACCATCACCTTTAGGGACAGAAGG
ACAGCTATGCAGAGCTCATTG---TCAGTGAAGGGGCTCTTGGGTGGCTCAGTC
>Felis_nigripes
AAGGAACTCCTTCAACAAATATTTATTAAGCATAATTTCTTCCTTTACAAGTGAGGAGAT
G-GTATCCAA-AGAAAGAAATGGAATATTCAAAGGAACAGAGCTCCTTG-GGGGAGCAGG
GTTCTTTACTCCCTTGGCTGATAACAGGTAGAGGTGACCATCACCTTTAGGGACAGAAGG
ACAGCTATGCAGAGCTCATTG---TCAGTGAAGGGGCTCTTGGGTGGCTCAGTC
>Felis_chaus
AAGGAACTCCCTCAACAAATATTTATTAAGCATAATTTCTTCCTTTACAAGTGAGGAGAT
G-GTATCCAA-GGAGAGAAATGGAATATTCAAAGGAACAGAGCTCCTTG-GGGTAGCAGG
GTTCTTTACTCCCCTGGCTGATAACAGGTAGAGGTGACCATCACCTTTAGGGACAGAAGG
ACAGCTATGCAGAGCTCATTG---TCAGTGAAGGGGCTCTTGGGTGGCTCAGTC
>Lynx_rufus
AAGGAACTCCCTCAACAAATATTTATTAAGCATAATTTCTTCCTTTCCAAGTGAGGAGAT
G-GTATCCAA-GGAGCGAAATGGAATATTCAAAGGAACAGAGCTCCTTG-GGGTAGCAGG
GTTCTTTACTCCCCTGGCTGATAACAGATAGAGGTGACCATCACCTTTAGGGGAAGAAGG
ACAGCTATGCAGAGCTCGTTGCG-TCAGTGAAGGGGCTCTTGGGTGGCTCAGTC
>Lynx_pardinus
AAGGAACTCCCTCAACAAATATTTATTAAGCATAATTTCTTCCTTTACAAGTGAGGAGAT
G-GTATCCAA-GGAGCGAAATGGAATATTCAAAGGAAGAGAGCTCCTTG-GGGTAGCAGG
GTTCTTTACTCCCCTGGCTGATAACAGATAGAGGTGACCATCACCTTTAGGGGCAGAAGG
ACAGCTATGCAGAGCTCTTTG---TCAGTGAAGGGGCTCTTGGGTGGCTCAGTC
>Lynx_canadensis
AAGGAACTCCCTCAACAAATATTTATTAAGCATAATTTCTTCCTTTACAAGTGAGGAGAT
G-GTATCCAA-GGAGCGAAATGGAATATTCAAAGGAAGAGAGCTCCTTG-GGGTAGCAGG
GTTCTTTACTCCCCTGGCTGATAACAGATAGAGGTGACCATCACCTTTAGGGGCAGAAGG
ACAGCTATGCAGAGCTCGTTG---TCAGTGAAGGGGCTCTTGGGTGGCTCAGTC
>Acinonyx_jubatus
AAGGAACTCCCTCAACAAATATTTATTAAGCATAATTTCTTCCTTTACAAGTGAGGAGAT
G-GTATCCAA-GGAGCGAAATGGAATATTCAAAGGAACAGAGCTCCTTG-GGGTAG-AGG
GTTCTTTACTCCCCTGGCTGATAACAGGTAGAGGTGACCATCACCTTTAGGGACAGAAGG
ACAGCTATGCAGAGCTCGTTG---TCAGTGAAGGGGCTCTTGGGTGGCTCAGTC
>Neofelis_nebulosa
AAGGAACTCCCTCAACAAATATTTATTAAGCATAATTTCTTCCTTTACAAGTGAGGAGAT
G-GTATCCAA-CGAGCGAAATGGAATATTCAAAGGAACAGAGCTCCTTG-GGGTAGCAGG
GTTCTTTACTCCCCTGGCTGATAACAGGTAGAGGTGACCATCACCTTTAGGGACAGAAGG
ACAGCTATGCAGAGCTCGTT----TCAGTGAAGGGGCTCTTGGGTGGCTCAGTC
>Neofelis_diardi
AAGGAACTCCCTCAACAAATATTTATTAAGCATAATTTCTTCCTTTACAAGTGAGGAGAT
G-GTATCCAA-CGAGCGAAATGGAATATTCAAAGGAACAGAGCTCCTTG-GGGTAGCAGG
GTTCTTTACTCCCCTGGCTGATAACAGGTAGAGGTGACCATCACCTTTAGGGACAGAAGG
ACAGCTATGCAGAGCTCGTTG---TCAGTGAAGGGGCTCTTGGGTGGCTCAGTC
>Prionailurus_bengalensis
AAGGAACTCCCTCAACAAATATTTATTAAGCGTAATTTCTTCCTTTACAAGTGAGGAGAT
G-GTATCCAA-GGAGAGAAATGGAATATTCAAAGGAACAGAGCTCCTTG-GGGTAGCAGG
GTTCTTTAGTCCCCTGGCTGATAACAGGTAGAGGTGACCATCACCTTTAGGGACAGAAGG
ACAGCTATGCAGAGCTCGTT----TCAGTGAAGGGGTGCTTGGGTGGCTCAGTC
>Prionailurus_viverrinus
AAGGAACTCCCTCAACAAATATTTATTAAGCGTAATTTCTTCCTTTACAAGTGAGGAGAT
G-GTATCCAA-GGAGAGAAATGGAATATTCAAAGGAACAGAGCTCCTTG-GGGTAGCAGG
GTTCTTTAGTCCCCTGGCTGATAACAGGTAGAGGTGACCATCACCTTTAGGGACAGAAGG
ACAGCTATGCAGAGCTCGTT----TCAGTGAAGGGGCGCTTGGGTGGCTCAGTC
>Prionailurus_iriomotensis
AAGGAACTCCCTCAACAAATATTTATTAAGCGTAATTTCTTCCTTTACAAGTGAGGAGAT
G-GTATCCAA-GGAGAGAAATGGAATATTCAAAGGAACAGAGCTCCTTG-GGGTAGCAGG
GTTCTTTAGTCCCCTGGCTGATAACAGGTAGAGGTGACCATCACCTTTAGGGACAGAAGG
ACAGCTATGCAGAGCTCGTT----TCAGTGAAGGGGCGCTTGGGTGGCTCAGTC
>Panthera_leo
AAGGAACTCCCTCAACAAATATTTATTAAGCATAATTTCTTCCTTTACAAGTGAGGAGAT
G-GTATCCAA-GGAGCGAAATGGAATATTCAAAGGAACAGAGCTCCTTG-GGGTAGCAGG
GTTCTTTACTCCCCTGGCTGATAACAGGTAGAGGTGACCATCACCTTTAGGGACAGAAGG
ACAGCTATGCAGAGCTCGTT----TCAGTGAAGGGGCTCTTGGGTGGCTCAGTC
>Panthera_onca
AAGGAACTCCCTCAACAAATATTTATTAAGCATAATTTCTTCCTTTACAAGTGAGGAGAT
G-GTATCCAA-GGAGCGAAATGGAATATTCAAAGGAACAGAGCTCCTTG-G-----CAGG
GTTCTTTACTCCCCTGGCTGATAACAGGTAGAGGTGACCATCACCTTTAGGGACAGAAGG
ACAGCTATGCAGAGCTCGTT----TCAGTGAAGGGGCTCTTGGGTGGCTCAGTC
>Panthera_pardus
AAGGAACTCCCTCAGCAAATATTTATTAAGCATAATTTCTTCCTTTACAAGTGGGGAGAT
G-GTATCCAA-GGAGCGAAATGGAATATTCAAAGGAACAGAGCTCCTTG-GGGTAGCAGG
GTTCTTTACTCCCCTGGCTGATAACAGGTAGAGGTGACCATCACCTTTAGGGACAGACGG
ACAGCTATGCAGAGCTCGTT----TCAGTGAAGGGGCTCTTGGGTGGCTCAGTC
>Panthera_pardus_nimr
AAGGAACTCCCTCAGCAAATATTTATTAAGCATAATTTCTTCCTTTACAAGTGGGGAGAT
G-GTATCCAA-GGAGCGAAATGGAATATTCAAAGGAACAGAGCTCCTTG-GGGTAGCAGG
GTTCTTTACTCCCCTGGCTGATAACAGGTAGAGGTGACCATCACCTTTAGGGACAGACGG
ACAGCTATGCAGAGCTCGTT----TCAGTGAAGGGGCTCTTGGGTGGCTCAGTC
>Panthera_uncia
AAGGAACTCCCTCAACAAATATTTATTAAGCATAATTTCTTCCTTTACAAGTGAGGAGAT
G-GTATCCAA-CGAGCGAAATGGAATATTCAAAGGAACAGAGCTCCTTG-GGGTAGCAGG
GTTCTTTCTTCCCCTGGCTGATAACAGGTAGAGGTGACCATCACCTTTAGGGACAGAAGG
ACAGCTATGCAGAGCTCGTT----TCAGTGAAGGGGCTCTTGGGTGGCTCAGTC
>Panthera_tigris_tigris
AAGGAACTCCCTCAACAAATATTTATTAAGCATAATTTCTTCCTTTACAAGTGAGGAGAT
G-GTATCCAA-CGAGCGAAATGGAATATTCAAAGGAACAGAGCTCCTTG-GGGTAGCAGG
GTTCTTTCCTCCCCTGGCTGATAACAGGTAGAGGTGACCATCACCTTTAGGGACAGAAGG
ACAGCTATGCAGAGCTCGTT----TCAGTGAAGGGGCTCTTGGGTGGCTCAGTC
>Panthera_tigris_jacksoni
AAGGAACTCCCTCAACAAATATTTATTAAGCATAATTTCTTCCTTTACAAGTGAGGAGAT
G-GTATCCAA-CGAGCGAAATGGAATATTCAAAGGAACAGAGCTCCTTG-GGGTAGCAGG
GTTCTTTCCTCCCCTGGCTGATAACAGGTAGAGGTGACCATCACCTTTAGGGACAGAAGG
ACAGCTATGCAGAGCTCGTT----TCAGTGAAGGGGCTCTTGGGTGGCTCAGTC
>Panthera_tigris_altaica
AAGGAACTCCCTCAACAAATATTTATTAAGCATAATTTCTTCCTTTACAAGTGAGGAGAT
G-GTATCCAA-CGAGCGAAATGGAATATTCAAAGGAACAGAGCTCCTTG-GGGTAGCAGG
GTTCTTTCCTCCCCTGGCTGATAACAGGTAGAGGTGACCATCACCTTTAGGGACAGAAGG
ACAGCTATGCAGAGCTCGTT----TCAGTGAAGGGGCTCTTGGGTGGCTCAGTC
>Panthera_tigris_amoyensis
AAGGAACTCCCTCAACAAATATTTATTAAGCATAATTTCTTCCTTTACAAGTGAGGAGAT
G-GTATCCAA-CGAGCGAAATGGAATATTCAAAGGAACAGAGCTCCTTG-GGGTAGCAGG
GTTCTTTCCTCCCCTGGCTGATAACAGGTAGAGGTGACCATCACCTTTAGGGACAGAAGG
ACAGCTATGCAGAGCTCGTT----TCAGTGAAGGGGCTCTTGGGTGGCTCAGTC
>Puma_concolor
AAGGAACTCCCTCAACAAATATTTATTAAGCATAATTTCTTCCTTTACAAGTGAGGAGAT
G-GTATCCAA-GGAGCGAAATGGAATATTCAAAGGAACAGAGCTCCTTG-GGGTAG-AGG
GTTCTTTACTCCCCTGGCTGATAACAGGTAGAGGTGACCATCACCTTTAGGGACAGAAGG
ACAGCTATGCAGAGCTCGTTG---TCAGTGAAGGGGCTCTTGGGTGGCTCAGTC
>Puma_yagouaroundi
AAGGAACTCCCTCAACAAATATTTATTAAGCATAATTTCTTCCTTTACAAGTGAGGAGAT
G-GTATCCAA-GGAGCGAAATGGAATATTCAAAGGAACAGAGCTCCTTG-GGGTAG-AGG
GTTCTTTACTCCCCTGGCTGATAACAGGTAGAGGTGACCATCACCTTTAGGGACAGAAGG
ACAGCTATGCAGAGCTCGTTG---TCAGTGAAGGGGCTCTTGGGTGGCTCAGTC
>Leopardus_geoffroyi
AGGGAACTCCCTCAACAAATATTTATTAAGCATAATTTCTTCCTTTACAAGTGAGGAGAT
G-GTATCCAA-GGAGCGAAATGGAATATTCGAAGGAACAGAGCTCCTTG-GGGTAGCAGG
GTTCTTTACTCCCCTGGCTGATAACAGGTAGAGGTGACCATCACCTTTAGGGGCAGAAGG
ACAGCTATGCAGAGGTCGTTTCG-TCAGTGAAGGGGCTCTTGGGTGGCTCAGTC
>Caracal_caracal
AAGGAACTCCCTCAACAAATATTTATTAAGCATAATTTCTTCCTTTACAAGTGAGGAGAT
G-GTATCCAA-GGAGCGAAATGGAATATTCAAAGGAACAGAGCTCCTTG-GGGTAGCAGG
GKTCTTTACTCCCCCGGCTGATAACAGGTAGAGGTGACCATCACCTTTAGGGGCAGAAGG
ACAGCTATGCAGAGCTCGTT----TCAGTGAAGGGGCGCTTGGGTGGCTCAGTC
>Otocolobus_manul
AAGGAACTCCCTCAACAAATATTTATTAAGCATAATTTCTTCCTTTACAAGTGAGGAGAT
G-GTATCCAA-GGAGTGAAATGGAATATTCAAAGGAACAGAGCTCCTTG-GGGTAGCAGG
GTTCTTTACTCCCCTGGCTGATAACAGGTAGAGGTGACCATCACCTTTAGGGACAGAAGG
ACAGCTATGCAGAGCTCGTTTCG-TTAGTGAAGGGGCGCCTGGGTGGCTCAGTC
>Catopuma_temmincki
AAGGAACTCCCTCAACAAATATTTATTAAGCATAATTTCTTCCTTTACAAGTGAGGAGAT
G-GTATCCAA-GGAGTGAAATGGAATATTCAAAGGAACAGAGCTCCTTG-GGGTAGCAGG
GTTCTTTACTCCCCTGGCTGATAACAGGTAGAGGTGACCATCGCTTTT------------
-------------------------------AGGGGCTCTTGGGTGGCTCAGTC
>Hyaena_hyaena
CCAAAGCCTGCTTGTGTCTTCTGTGACGCCTTCAATTTCTTCCTTTACAGGTGAGGAAAT
G-GTATCTAA-GAAGTGAAATGGATTATTCAAAGGAACAGAGCTTCTTG-GGTTAGCAGG
GTTCTTTGCTCCCCTGACTGAAAACAGGTAGAGGTGACCATCAACTTTAAGGACAGAAGG
CCAGCTACGCACAGCTCTTTTCAATCAGAGAAGGGGCGCCTGGGTGTTTCAGTG
>Crocuta_crocuta
CCAAAGCCTGCTTGTGTCTTCTGTGACGCCTTCAGTTTCTTCCTTTACAGGTGAGGAAAT
G-GTATCTAA-GAAGCGAAATGGATTATTCAAAGGAACAGAGCTTCTTG-GGTTAGCAGG
GTTCTTTGCTCCCCTGACTGAAAACAGGTAGAGGTGACCGTCAACTTTAAGGACAGAAGG
CCAGCTACGCACAGCTCTTTTCAATCAGGGAAGGGGCGCCTGGGTGTTTCAGTG
>Proteles_cristata_cristata
CCAAAGCCTGCTTGTGTCTTCTGTGACGCCTTCAATTTCTTCCTTTACAGGTGAGGAAAT
G-ATATCTAA-GAAGCAAAATAGATTATTCAAAGGAACAGAGCTTCTTG-GGTTAGCAGG
GTTCTTTACTCCCCTGACTGAAAACAGGTAGAGGTGACCATCAACTTTAAGGACAGAAGG
CCATCTACGCACAGCTCTTTTCAATCAGGGAAGGGGCGCCTGGGTGTTTCAATG
>Paguma_larvata
CCAAAGCTGGCTTTTACCTTCCACAATGCCTTTAATTTCTTCCTTTACAGGTGAGGAAAT
G-GTATCTAA-GAAGCAAAGTGGATTATTCAAAGGAACAGTGCTCCCTCCAGTTAGTAGG
TTTCTTTACTCCCCTGACTGATAACAGGTAGAGGTGACCATCACCTTTAGGGACAGAAGG
CCAGCTATGCAGAGCTCATTTCATTCAGGGAGGGGACGCCTGGGGGGCTCAGTT
>Paradoxurus_hermaphroditus
CCAAAGCTTGCTTTTACCTTCCACAATGCATTTAATTTCTTCCTTTACAGGTGAGGAAAC
G-GTATCTAA-GACGCAAAGTGGATTATTCAAGGGAACAGTGCTCCTTCCAGTTAGTAGG
TTTCTTTACTCCCCTGACTGATAACAGGTAGAGGTGACCATCACCTTTAGGGACAGAAGG
CCAGCTATGCAAAGATCATTTCATTCGGGGCGGGGACGCCTGGGGGGCTCAGTT
>Ailuropoda_melanoleuca
AAAG--CTTGCCTTTGTCTTCCATAATAACTTCAATTTCTTCTTTTATAGGTTCATATCT
AAGTATCTAAAGAAGCTAAATAGATTATTTAAGGGAACAGA-CCCCTTG--TTTAGTAGG
TTTCTTTACTCCCCCAGCTGACACCAGGTAGAGGTGACCATTACCTTTAGTGACAGAAAA
TCAGCTATGCAGAGTTGACTTCA--TGAAATGTCTACTTTTCACGAAGTCAATA
