# Supplementary material for: Birth–Death Dynamics of Microsatellites: Mechanistic Insights from Orthologous Loci in Felidae
Source: Genes (Basel). 2025 Sep 19;16(9):1115. doi: 10.3390/genes16091115 (PMC12469459; doi:10.3390/genes16091115)
Supplement: Supplementary file 1 [file genes-16-01115-s001.zip › alignment of flanking sequences for Ptia2-intron.fas]

>Felis_catus
AGTTGGGAATG--CTGCTCTGTGAGACAATTAGCAGGATGGGTAAAAACCCCAAT-----
GACTTGCTAATAAACCT-------GCGTATTGTTAGAGGGAACTCAAGAGGACAGACTTC
-GGA
>Felis_chaus
AGTTGGGAATG--CTGCTCTGTGAGACAATTAGCAGGATGGGTAAAAACCCCAAT-----
GACTTGCTAATAAACCT-------GCGTATTGTTAGAGGGAACTCAAGAGGACAGACTTC
-GGA
>Felis_nigripes
AGTTGGGAATG--CTGCTCTGTGAGACAATTAGCAGGATGGGTAAAAACCCCAAT-----
GACTTGCTAATAAACCT-------GCGTATTGTTAGAGGGAACTCAAGAGGACAGACTTC
-GGA
>Felis_silvestris
AGTTGGGAATG--CTGCTCTGTGAGACAATTAGCAGGATGGGTAAAAACCCCAAT-----
GACTTGCTAATAAACCT-------GCGTATTGTTAGAGGGAACTCAACAGGACAGACTTC
-GGA
>Felis_bieti
AGTTGGGAATG--CTGCTCTGTGAGACAATTAGCAGGATGGGTAAAA-CCCCAAT-----
GACTTGCGAATAAACCTATT----GCGTATTGTTAGAGGGAACTCAACAGGACAGACTTC
-GGA
>Otocolobus_manul
AGTTGGGAATG--CTGCTCTGTGAGACAATTAGCAGGATGGGTAAAAACCCCAAT-----
GACTTGCTGATAAACCT-------GTGTATTGTTAGAGGGAACTCAAGAGGACAGACTTC
-GGA
>Prionailurus_bengalensis
AGTTGGGAATG--CTGCTCTGTGAGACAATTAGCAGGATGGGTAAAAACCCCAAT-----
GACTTGCTAATAAACCT-------GTGTATTGTTAGAGGGAACTCAAGAGGACAGACTTT
-GGA
>Prionailurus_bengalensis_euptilurus
AGTTGGGAATG--CTGCTCTGTGAGACAATTAGCAGGATGGGTAAAAACCCCAAT-----
GACTTGCTAATAAACCT-------GTGTATTGTTAGAGGGAACTCAAGAGGACAGACTTT
-GGA
>Prionailurus_iriomotensis
AGTTGGGAATG--CTGCTCTGTGAGACAATTAGCAGGATGGGTAAAAACCCCAAT-----
GACTTGCTAATAAACCT-------GTGTATTGTTAGAGGGAACTCAAGAGGACAGACTTT
-GGA
>Prionailurus_viverrinus
AATTGGGAATG--CTGCTCTGTGAGACAATTAGCAGGATGGGTAAAAACCCCAAT-----
GACTTGCTAATAAACCT-------GTGTATTGTTAGAGGGAACTCAAGAGGACAGACTTC
-GGA
>Acinonyx_jubatus
AGTTGGGAATG--CTGCTCTGTGAGACAATTAGCAGGATGGGTAAAAACCCCAAT-----
GACTTGCTAATAAACCT-------GTGTATTGTTAGAGGGAACTCAAGAGGACAGACTTC
-GGA
>Puma_concolor
AGTTGGGAATG--CTGCTCTGTGAGACAATTAGCAGGATGGGTAAAAACCCCAAT-----
GACTTGCTAATAAACCT-------GTGTATTGTTAGAGGGAACTCAAGAGGACAGACTTC
-GGA
>Puma_yagouaroundi
AGTTGGGAATG--CTGTTCTGTGAGACAATTAGCAGGATGGGTAAAAACCCCAAT-----
GACTTGCTAATAAACCT-------GTGTATTGTTAGAGGGAACTCAAGAGGACAGACTTC
-GGA
>Lynx_canadensis
AGTTGGGAATG--CTGCTCTGTGAGACAATTAGCAGGATGGGTAAAAACCCCAAT-----
GACTTGCTAATAAACCT-------GTGTATTGTTAGAGGGAACTCAAGAGGACAGACTTC
-GGA
>Lynx_pardinus
AGTTGGGAATG--CTGCTCTGTGAGACAATTAGCAGGATGGGTAAAAACCCCAAT-----
GACTTGCTAATAAACCT-------GTGTATTGTTAGAGGGAACTCAAGAGGACAGACTTC
-GGA
>Lynx_rufus
AGTTGGGAATG--CTGCTCTGTGAGACAATTAGCAGGATGGGTAAAAACCCCAAT-----
GACTTGCTAATAAACCT-------GTGTATTGTTAGAGGGAACTCAAGAGGACAGACTTC
-GGA
>Leopardus_geoffroyi
AGTTGGGAATG--CTGCTCTGTGAGACAATTAGCAGGATGGGTAAAAACCCCAAT-----
GACTTGCTAATAAACCT-------GCGTATTGTTAGAGGGAACTCAAGAGGACAGACTTC
-GGA
>Caracal_caracal
AGTTGGGAATG--CTGCTCTGTGAGACAATTAGCAGGATGGGTAAAAACCCCAAT-----
GACTTGCTAATAAACCT-------GCGTATTGTTAGAGGGAACTCAAGAGGACAGACTTT
-GGA
>Catopuma_temminckii
AGTTGGGAATG--CTGCTCTGTGAGACAATTAGCAGGATGGGTAAAAACCCCAAT-----
GACTTGCTAATAAACCT-------GCGTATTGTTAGAGGGAACTCAACAGGACAGACTTC
-GGA
>Neofelis_nebulosa
AGTTGGGAATG--CTGCTCTGTGAGACAATTAGCAGGATGGGTAAAAACCCCAAT-----
GACTTGCTAATAAACCT-------GTGTATTGTTAGAGGGAACTCAACAGGACAGACTTC
-GGA
>Neofelis_diardi
AGTTGGGAATG--CTGCTCTGTGAGACAATTAGCAGGATGGGTAAAAACCCCAAT-----
GACTTGCTAATAAACCT-------GTGTATTGTTAGAGGGAACTCAACAGGACAGACTTC
-GGA
>Neovison_vison
AGTTGGGGATG--CTGCTCTCTGAGACGATAAACAAGATGGATGAAAGCCCCAGTACAGT
GACTTGCTAATACACATTACATGCTGTCATTGTTAGAGGGAACTCAAGAGGACAGGTTTC
TGGA
>Panthera_tigris_jacksoni
AGTTGGGAATG--CTGCTCTGTGAGACAATTAGCAGGATGGGTAAAAACCCCAAT-----
GACTTGCGAATAAACCTATT----GCGTATTGTTAGAGGGAACTCAACAGGACAGACTTC
-GGA
>Panthera_tigris_altaica
AGTTGGGAATG--CTGCTCTGTGAGACAATTAGCAGGATGGGTAAAAACCCCAAT-----
GACTTGCGAATAAACCTATT----GCGTATTGTTAGAGGGAACTCAACAGGACAGACTTC
-GGA
>Panthera_tigris_tigris
AGTTGGGAATG--CTGCTCTGTGAGACAATTAGCAGGATGGGTAAAAACCCCAAT-----
GACTTGCGAATAAACCTATT----GCGTATTGTTAGAGGGAACTCAACAGGACAGACTTC
-GGA
>Panthera_leo
AGTTGGGAATG--CTGCTCTGTGAGACAATTAGCAGGATGGGTAAAAACCCCAAT-----
GACTTGCGAATAAACCTATT----GCGTATTGTTAGAGGGAACTCAACAGGACAGACTTC
-GGA
>Panthera_onca
AGTTGGGAATG--CTGCTCTGTGAGACAATTAGCAGGATGGGTAAAAACCCCAAT-----
GACTTGCGAATAAACCTATT----GCGTATTGTTAGAGGGAACTCAACAGGACAGACTTC
-GGA
>Panthera_pardus
AGTTGGGAATG--CTGCTCTGTGAGACAATTAGCAGGATGGGTAAAAACCCCAAT-----
GACTTGCGAATAAACCTATT----GCATATTGTTAGAGGGAACTCAACAGGACAGACTTC
-GGA
>Panthera_pardus_nimr
AGTTGGGAATG--CTGCTCTGTGAGACAATTAGCAGGATGGGTAAAAACCCCAAT-----
GACTTGCGAATAAACCTATT----GCGTATTGTTAGAGGGAACTCAACAGGACAGACTTC
-AGA
>Panthera_uncia
AGTTGGGAATG--CTGCTCTGTGAGACAATTAGCAGGATGGGTAAAAACCCCAAT-----
GACTTGCGAATAAACCTATT----GCGTATTGTTAGAGGGAACTCAACAGGACAGACTTC
-GGA
>Panthera_tigris_amoyensis
AGTTGGGAATG--CTGCTCTGTGAGACAATTAGCAGGATGGGTAAAA-CCCCAAT-----
GACTTGCGAATAAACCTATT----GCGTATTGTTAGAGGGAACTCAACAGGACAGACTTC
-GGA
>Crocuta_crocuta
GGTTGAGAATGTGCTGCTCTCTGAGACAATAAGCAAGATGGGTAAAAACCGCAAT-----
GACTTACTAATAAACCT-------ACATATTGTTAGAGGGAACTCAAGAGGACAGATTTC
AGGA
>Hyaena_hyaena
GGTTGAGAATGTGCTGCTCTCTGAGACAATAAGCAAGATGGGTAAAAACCCCAAT-----
GACGTACTAATAAACCT-------ACATATTGTTAGAGGGAACTCAAGAGGACAGATTTC
AGGA
>Proteles_cristata_cristata
GGTTGAGAATGTGCTGCTCTCTGAGACAATAAGCAAGATGGGTAAAAACCCCAAT-----
GACTTACTAATAAACCTGAT----ACATATTGTTAGAGGGAACTCAAGAGGACAGATTTC
AGGA
>Paradoxurus_hermaphroditus
AGTTGGGAATATGCCGCTCTCTGAGACAAGAAGCAAGATGGGTAAAAGCCCCAGC-----
GACTTGCTAATAAACCTGCA----GCGTATCGTTAGCGGGAACTC--TAGGACAGATTTC
TGAA
>Potos_flavus
AGTTGGGGATA--CTGCTGTCTGAGACAAT----AAGATGGATGAAAGCGGCAGTACAGT
GACTTGCTAGTAAACAT--------GTTATTGTTAGAGGGAACTCAAGAGGACAGATTTC
TGGA
>Paguma_larvata
AGTTGGGAATATGCCGCTCTCTGAGACAAGAAGCAAGATGGGTAAAAGCCCCAGC-----
GACTTGCTAATAAACCTGCA----GCGTATTGTTAGCGGGAACTC--GAGGACAGATTTC
TGAA
>Ailuropoda_melanoleuca
AGTTGGGGATG--CTGCTCTCTGAGACAATAAGCAAGATGGATGAAAGCCCCAGTACAGT
GACTTGCTAGTAAATGT--------GTTACTGTTAGAGGGAACTCAAGAGGGCAGATTTC
TGGA
