# Supplementary material for: Birth–Death Dynamics of Microsatellites: Mechanistic Insights from Orthologous Loci in Felidae
Source: Genes (Basel). 2025 Sep 19;16(9):1115. doi: 10.3390/genes16091115 (PMC12469459; doi:10.3390/genes16091115)
Supplement: Supplementary file 1 [file genes-16-01115-s001.zip › Table S1 samples with genomes.xlsx]

## Sheet: for publication
												Ptia2-exon			Ptia2-intron		Ptia5
Class	Order	Family	Genus	Species	common name	lineage for Felidae	lineage for Felidae	Number of individuals	Number of individuals from the NCBI database	taxonomy_ID (with genome)	Data Origin	the genomic positions in the reference genomes from NCBI	AA_repeat motif	nucleotid_repeat_motif	the genomic positions in the reference genomes from NCBI	nucleotid_repeat_motif	the genomic positions in the reference genomes from NCBI	nucleotid_repeat_motif
Mammalia	Carnivora	Felidae	Felis	Felis_bieti	Chinese desert cat	Domestic cat lineage	Domestic cat lineage	4	0	no_genome	de novo sequencing in this study		no_information	no_information		(GTT)1(GCT)11,12,13		(GGA)1(A)5(GAA)7,8,9(AGC)2
Mammalia	Carnivora	Felidae	Felis	Felis catus	domestic cat	Domestic cat lineage	Domestic cat lineage	1	1	9685	sourced from NCBI Reference Genome	NC_058381.1:13350056-13350953 Felis catus isolate Fca126 chromosome E1, F.catus_Fca126_mat1.0	(E)12	(GAA)1(GAG)2(GAA)1(GAG)7(GAA)1	NC_058381.1:13352687-13353645 Felis catus isolate Fca126 chromosome E1, F.catus_Fca126_mat1.0	(GTT)2(GCT)14	NC_058385.1:9278900-9279790 Felis catus isolate Fca126 chromosome F2, F.catus_Fca126_mat1.0	(GGA)1(A)5(GAA)12(AGC)2
Mammalia	Carnivora	Felidae	Felis	Felis chaus	jungle cat	Domestic cat lineage	Domestic cat lineage	1	1	61376	sourced from NCBI Reference Genome	CM034420.1:13152596-13153496 Felis chaus isolate Fch-1a chromosome E1	(E)13	(GAA)1(GAG)2(GAA)1(GAG)8(GAA)1	CM034420.1:13155333-13156394 Felis chaus isolate Fch-1a chromosome E1	(GTT)2(GCT)15	CM034427.1:9317141-9318317 Felis chaus isolate Fch-1a chromosome F2	(GGA)1(A)5(GAA)12GC(AGC)1
Mammalia	Carnivora	Felidae	Felis	Felis nigripes	black-footed cat	Domestic cat lineage	Domestic cat lineage	1	1	61379	sourced from NCBI Reference Genome	CM063700.1:13056510-13057407 Felis nigripes isolate JY-2023a chromosome 14	(E)12	(GAA)1(GAG)2(GAA)1(GAG)7(GAA)1	CM063700.1:13059499-13060456 Felis nigripes isolate JY-2023a chromosome 14	(GTT)3(GCT)14	CM063704.1:9027421-9028507 Felis nigripes isolate JY-2023a chromosome 18	(GGA)1(A)4(GAA)15A(AGC)2
Mammalia	Carnivora	Felidae	Felis	Felis_silvestris	European wild cat	Domestic cat lineage	Domestic cat lineage	1	0	no_genome	de novo sequencing in this study		no_information	no_information		(GTT)3(GCT)11,13		(GGA)1(A)5(GAA)8(AGC)2
Mammalia	Carnivora	Felidae	Otocolobus	Otocolobus manul	Pallas's cat	Leopard cat lineage	Leopard cat lineage	3	1	61408	de novo sequencing in this study and sourced from NCBI Reference Genome	CM066687.1:13362442-13363439 Otocolobus manul isolate Tater chromosome E1	(E)12	(GAA)1(GAG)2(GAA)1(GAG)7(GAA)1	CM066687.1:13365426-13366363 Otocolobus manul isolate Tater chromosome E1	(GTT)2(GCT)6,7	JAQHUJ010000018.1:9335000-9335895 Otocolobus manul isolate Tater chromosome F2	(GGA)1(A)3(GAA)2(A)2(GAA)6(A)2(GAA)13,14(A)1(GAA)3
Mammalia	Carnivora	Felidae	Prionailurus	Prionailurus bengalensis	Leopard cat	Leopard cat lineage	Leopard cat lineage	6	1	37029	de novo sequencing in this study and sourced from NCBI Reference Genome	NC_057347.1:13227046-13227346 Prionailurus bengalensis isolate Pbe53 chromosome E1, Fcat_Pben_1.1_paternal_pri	(E)13	(GAA)1(GAG)1(GAA)2(GAG)8(GAA)1	NC_057347.1:13229772-13230658 Prionailurus bengalensis isolate Pbe53 chromosome E1, Fcat_Pben_1.1_paternal_pri	(GTT)2(GCT)6,7,10	NC_057353.1:9149043-9149917 Prionailurus bengalensis isolate Pbe53 chromosome F2, Fcat_Pben_1.1_paternal_pri	(GGA)1(A)3(GAA)8,9,11,13(GAG)1
Mammalia	Carnivora	Felidae	Prionailurus	Prionailurus_bengalensis_euptilurus	Amur leopard cat	Leopard cat lineage	Leopard cat lineage	1	1	300877	sourced from NCBI Reference Genome	BIMV02033999.1:152410-153110 Prionailurus bengalensis euptilurus No61 DNA, Prbe_33999	(E)13	(GAA)1(GAG)1(GAA)2(GAG)8(GAA)1	BIMV02033999.1:155070-155956 Prionailurus bengalensis euptilurus No61 DNA, Prbe_33999	(GTT)2(GCT)6	BIMV02041249.1:232060-232974 Prionailurus bengalensis euptilurus No61 DNA, Prbe_41249	unavailable sequences (too much N)
Mammalia	Carnivora	Felidae	Prionailurus	Prionailurus iriomotensis	Iriomote cat	Leopard cat lineage	Leopard cat lineage	1	1	37030	sourced from NCBI Reference Genome	BOSP01000921.1:138237-138837 Prionailurus iriomotensis DNA, Prir_921	(E)13	(GAA)1(GAG)1(GAA)2(GAG)8(GAA)1	BOSP01000921.1:141034-141920 Prionailurus iriomotensis DNA, Prir_921	(GTT)2(GCT)6	BOSP01013334.1:19017-19942 Prionailurus iriomotensis DNA, Prir_13334	(GGA)1(A)3(GAA)4(A)3(GAA)2(GAG)1
Mammalia	Carnivora	Felidae	Prionailurus	Prionailurus viverrinus	fishing cat	Leopard cat lineage	Leopard cat lineage	1	1	61388	sourced from NCBI Reference Genome	NC_062574.1:13183976-13184676 Prionailurus viverrinus isolate Anna chromosome E1, UM_Priviv_1.0	(E)13	(GAA)1(GAG)1(GAA)2(GAG)8(GAA)1	NC_062574.1:13187107-13187893 Prionailurus viverrinus isolate Anna chromosome E1, UM_Priviv_1.0	(GTT)2(GCT)6	NC_062578.1:9296521-9297589 Prionailurus viverrinus isolate Anna chromosome F2, UM_Priviv_1.0	(GGA)1(A)3(GAA)11(GAG)1
Mammalia	Carnivora	Felidae	Acinonyx	Acinonyx jubatus	cheetah	Puma lineage	Puma lineage	1	1	32536	sourced from NCBI Reference Genome	NC_069397.1:12924862-12925559 Acinonyx jubatus isolate Ajub_Pintada_27869175 chromosome E1, VMU_Ajub_asm_v1.0	(E)12	(GAA)1(GAG)2(GAA)1(GAG)7(GAA)1	NC_069397.1:12927514-12928448 Acinonyx jubatus isolate Ajub_Pintada_27869175 chromosome E1, VMU_Ajub_asm_v1.0	(GTT)2(GCT)6	NC_069394.1:73228537-73229713 Acinonyx jubatus isolate Ajub_Pintada_27869175 chromosome F2, VMU_Ajub_asm_v1.0	(GGA)1(A)3(GAA)11GC(AGC)3
Mammalia	Carnivora	Felidae	Puma	Puma concolor	puma	Puma lineage	Puma lineage	1	1	9696	sourced from NCBI Reference Genome	NW_020337979.1:272749-273446 Puma concolor isolate SC36_Marlon unplaced genomic scaffold, PumCon1.0 scaffold_1052	(E)12	(GAA)1(GAG)2(GAA)1(GAG)7(GAA)1	NW_020337979.1:275394-276328 Puma concolor isolate SC36_Marlon unplaced genomic scaffold, PumCon1.0 scaffold_1052	(GTT)2(GCT)6	NW_020339263.1:75048002-75048863 Puma concolor isolate SC36_Marlon unplaced genomic scaffold, PumCon1.0 scaffold_253	(GGA)1(A)3(GAA)7GC(AGC)2
Mammalia	Carnivora	Felidae	Puma	Puma yagouaroundi	jaguarundi	Puma lineage	Puma lineage	1	1	1608482	sourced from NCBI Reference Genome	NW_024412446.1:11520275-11520872 Puma yagouaroundi ecotype Mexico unplaced genomic scaffold, PumYag 215	(E)12	(GAA)1(GAG)2(GAA)1(GAG)7(GAA)1	NW_024412446.1:11517042-11517994 Puma yagouaroundi ecotype Mexico unplaced genomic scaffold, PumYag 215	(GTT)2(GCT)12	NW_024412406.1:25504791-25505864 Puma yagouaroundi ecotype Mexico unplaced genomic scaffold, PumYag 165	(GGA)1(A)3(GAA)11GC(AGC)2
Mammalia	Carnivora	Felidae	Lynx	Lynx canadensis	Canada lynx	Lynx lineage	Lynx lineage	1	1	61383	sourced from NCBI Reference Genome	NC_044316.2:12868633-12869330 Lynx canadensis isolate LIC74 chromosome E1, mLynCan4.pri.v2	(E)12	(GAA)1(GAG)2(GAA)1(GAG)7(GAA)1	NC_044316.2:12871525-12872559 Lynx canadensis isolate LIC74 chromosome E1, mLynCan4.pri.v2	(GTT)1(GCT)7	NC_044320.2:74144008-74144870 Lynx canadensis isolate LIC74 chromosome F2, mLynCan4.pri.v2	(GGA)1(A)6(GAA)7GC(AGC)1
Mammalia	Carnivora	Felidae	Lynx	Lynx pardinus	Spanish lynx	Lynx lineage	Lynx lineage	1	1	191816	sourced from NCBI Reference Genome	CAAGRJ010027559.1:219598-220295 Lynx pardinus genome assembly, contig: lp23s05326	(E)12	(GAA)1(GAG)2(GAA)1(GAG)7(GAA)1	CAAGRJ010027559.1:222491-223425 Lynx pardinus genome assembly, contig: lp23s05326	(GTT)1(GCT)7	CAAGRJ010007517.1:373300-374358 Lynx pardinus genome assembly, contig: lp23s20887	(GGA)1(A)6(GAA)6GC(AGC)1
Mammalia	Carnivora	Felidae	Lynx	Lynx rufus	bobcat	Lynx lineage	Lynx lineage	1	1	61384	sourced from NCBI Reference Genome	NW_025814832.1:343983-344683 Lynx rufus isolate CCGP_SWC_20201006 ecotype Redwood Valley unplaced genomic scaffold, mLynRuf1.p SCAF_18	(E)13	(GAA)1(GAG)2(GAA)1(GAG)8(GAA)1	NW_025814832.1:347073-347825 Lynx rufus isolate CCGP_SWC_20201006 ecotype Redwood Valley unplaced genomic scaffold, mLynRuf1.p SCAF_18	(GTT)1(GCT)13	NW_025814826.1:11066200-11066971 Lynx rufus isolate CCGP_SWC_20201006 ecotype Redwood Valley unplaced genomic scaffold, mLynRuf1.p SCAF_12	(GGA)1(A)6(GAA)7
Mammalia	Carnivora	Felidae	Leopardus	Leopardus geoffroyi	Geoffroy's cat	Ocelot lineage	Ocelot lineage	1	1	46844	sourced from NCBI Reference Genome	NC_059330.1:13187638-13188335 Leopardus geoffroyi isolate Oge1 chromosome E1, O.geoffroyi_Oge1_pat1.0	(E)12	(GAA)1(GAG)2(GAA)1(GAG)5(GAA)1(GAG)1(GAA)1	NC_059330.1:13190511-13191557 Leopardus geoffroyi isolate Oge1 chromosome E1, O.geoffroyi_Oge1_pat1.0	(GTT)1(GCT)11	NC_059338.1:144730032-144730962 Leopardus geoffroyi isolate Oge1 chromosome C3, O.geoffroyi_Oge1_pat1.0	(GGA)1(A)2C(A)3(GAA)2(GGA)1(GAA)2(A)3(GAA)3
Mammalia	Carnivora	Felidae	Caracal	Caracal caracal	Caracal cat	Caracal lineage	Caracal lineage	1	1	61394	sourced from NCBI Reference Genome	JACGTZ010001251.1:147355-148052 Caracal caracal isolate Chip ID 208007098900738 scaffold1250	(E)12	(GAA)1(GAG)2(GAA)1(GAG)7(GAA)1	JACGTZ010001251.1:150007-150852 Caracal caracal isolate Chip ID 208007098900738 scaffold1250	(GTT)1(GCT)12	JACGTZ010000307.1:1583396-1584427 Caracal caracal isolate Chip ID 208007098900738 scaffold306	(GGA)1(A)3(GAA)4(GGA)5(GAG)1
Mammalia	Carnivora	Felidae	Catopuma	Catopuma_temminckii	Asiatic golden cat	Bay cat lineage	Bay cat lineage	3	0	no_genome	de novo sequencing in this study		no_information	no_information		(GTT)1GTG(GCT)7,8		No_repeat_motif
Mammalia	Carnivora	Felidae	Neofelis	Neofelis_diardi	Sunda clouded leopard	Panthera lineage	Panthera lineage	1	1	427616	sourced from NCBI Reference Genome	JAPTHY010008323.1:421486-422180 Neofelis diardi isolate SundaMale-2018 scaffold_8332	(E)8V(E)2	(GAA)1(GAG)2(GAA)1(GAG)4GTG(GAG)1(GAA)1	JAPTHY010008323.1:418804-419339 Neofelis diardi isolate SundaMale-2018 scaffold_8332	(GTT)1(GCT)7	JAPTHY010009049.1:13721-14402 Neofelis diardi isolate SundaMale-2018 scaffold_9058	(GGA)1(GAA)17
Mammalia	Carnivora	Felidae	Neofelis	Neofelis nebulosa	Clouded leopard	Panthera lineage	Panthera lineage	4	1	61452	de novo sequencing in this study and sourced from NCBI Reference Genome	NC_080797.1:65904306-65904600 Neofelis nebulosa isolate mNeoNeb1 chromosome 16, mNeoNeb1.pri	(E)11	(GAA)1(GAG)2(GAA)1(GAG)4(GAA)1(GAG)1(GAA)1	NC_080797.1:65901422-65901960 Neofelis nebulosa isolate mNeoNeb1 chromosome 16, mNeoNeb1.pri	(GTT)1(GCT)6,7,8	NC_080795.1:9184711-9185391 Neofelis nebulosa isolate mNeoNeb1 chromosome 14, mNeoNeb1.pri	(GGA)1,2(GAA)14,15,16(GGA)1(GAG)1
Mammalia	Carnivora	Felidae	Panthera	Panthera leo	lion	Panthera lineage	Panthera lineage	3	1	9689	de novo sequencing in this study and sourced from NCBI Reference Genome	NC_056692.1:13195264-13195561 Panthera leo isolate Ple1 chromosome E1, P.leo_Ple1_pat1.1	(E)12	(GAA)1(GAG)2(GAA)1(GAG)7(GAA)1	NC_056692.1:13198138-13198691 Panthera leo isolate Ple1 chromosome E1, P.leo_Ple1_pat1.1	(GTT)1(GCT)8,9,10,13	NC_056695.1:9403836-9404516 Panthera leo isolate Ple1 chromosome F2, P.leo_Ple1_pat1.1	(GGA)2(GAA)15(GAG)1
Mammalia	Carnivora	Felidae	Panthera	Panthera onca	jaguar	Panthera lineage	Panthera lineage	1	1	9690	sourced from NCBI Reference Genome	NC_083302.1:43601857-43602154 Panthera onca isolate Sample0147 chromosome 8, Panthera_onca_HiC	(E)12	(GAA)1(GAG)2(GAA)1(GAG)7(GAA)1	NC_083302.1:43598984-43599512 Panthera onca isolate Sample0147 chromosome 8, Panthera_onca_HiC	(GTT)1(GCT)4	NW_026813640.1:4443-5515 Panthera onca isolate Sample0147 unplaced genomic scaffold, Panthera_onca_HiC HiC_scaffold_1673	(GGA)2(GAA)14(GAG)1
Mammalia	Carnivora	Felidae	Panthera	Panthera pardus	leopard	Panthera lineage	Panthera lineage	7	1	9691	de novo sequencing in this study and sourced from NCBI Reference Genome	NW_026526876.1:53474944-53475241 Panthera pardus isolate Hobbes unplaced genomic scaffold, ASM2436296v1 HiC_scaffold_3	(E)12	(GAA)1(GAG)2(GAA)1(GAG)7(GAA)1	NW_026526876.1:53477566-53478109 Panthera pardus isolate Hobbes unplaced genomic scaffold, ASM2436296v1 HiC_scaffold_3	(GTT)1(GCT)7,8,9	NW_026527002.1:9046642-9047316 Panthera pardus isolate Hobbes unplaced genomic scaffold, ASM2436296v1 HiC_scaffold_7	(GGA)2(GAA)6,7,8GTA(GAA)4(GAG)3
Mammalia	Carnivora	Felidae	Panthera	Panthera pardus nimr	Arabian leopard	Panthera lineage	Panthera lineage	1	1	3135897	sourced from NCBI Reference Genome	JBBMMB010000055.1:11413470-11413767 Panthera pardus nimr breed Arabian Peninsula isolate Nimr.1 ptg000059l_1	(E)12	(GAA)1(GAG)2(GAA)1(GAG)7(GAA)1	JBBMMB010000055.1:11410338-11410884 Panthera pardus nimr breed Arabian Peninsula isolate Nimr.1 ptg000059l_1	(GTT)1(GCT)5(GTT)1(GCT)4	JBBMMB010000034.1:24804377-24805054 Panthera pardus nimr breed Arabian Peninsula isolate Nimr.1 ptg000034l_1	(GGA)2(GAA)7GTA(GAA)4(GAG)3
Mammalia	Carnivora	Felidae	Panthera	Panthera_tigris_altaica	Amur tiger	Panthera lineage	Panthera lineage	13	1	74533	de novo sequencing in this study and sourced from NCBI Reference Genome	NW_006711761.1:8562185-8562482 Panthera tigris altaica isolate TaeGuk unplaced genomic scaffold, PanTig1.0 scaffold1461	(E)12	(GAA)1(GAG)2(GAA)1(GAG)7(GAA)1	NW_006711761.1:8559282-8559831 Panthera tigris altaica isolate TaeGuk unplaced genomic scaffold, PanTig1.0 scaffold1461	(GTT)1(GCT)11,12,13,14	NW_006711897.1:1875526-1876206 Panthera tigris altaica isolate TaeGuk unplaced genomic scaffold, PanTig1.0 scaffold192	(GGA)2(GAA)12,13,14,15,16,17,18(GAG)1
Mammalia	Carnivora	Felidae	Panthera	Panthera_tigris_amoyensis	South China tiger	Panthera lineage	Panthera lineage	23	0	no_genome	de novo sequencing in this study		no_information	no_information		(GTT)1(GCT)7,9,10,11,12,13		(GGA)2(GAA)13,14,15,16,17(GAG)1
Mammalia	Carnivora	Felidae	Panthera	Panthera_tigris_jacksoni	Malayan tiger	Panthera lineage	Panthera lineage	1	1	419130	sourced from NCBI Reference Genome	JAFELI010000253.1:11366796-11367093 Panthera tigris jacksoni isolate 194 3272	(E)12	(GAA)1(GAG)2(GAA)1(GAG)7(GAA)1	JAFELI010000253.1:11363886-11364441 Panthera tigris jacksoni isolate 194 3272	(GTT)1(GCT)13	JAFELI010000340.1:7499231-7499771 Panthera tigris jacksoni isolate 194 3844	(GGA)2(GAA)12(GAG)1
Mammalia	Carnivora	Felidae	Panthera	Panthera_tigris_tigris	Bengal tiger	Panthera lineage	Panthera lineage	3	1	74535	de novo sequencing in this study and sourced from NCBI Reference Genome	CM037661.1:12663774-12664065 Panthera tigris tigris isolate Machali chromosome E1	(E)12	(GAA)1(GAG)2(GAA)1(GAG)5(GAA)1	CM037661.1:12666421-12666979 Panthera tigris tigris isolate Machali chromosome E1	(GTT)1(GCT)11,12,13,14	CM037665.1:73528730-73529404 Panthera tigris tigris isolate Machali chromosome F2	(GGA)2(GAA)12,13(GAG)1
Mammalia	Carnivora	Felidae	Panthera	Panthera uncia	snow leopard	Panthera lineage	Panthera lineage	4	1	29064	de novo sequencing in this study and sourced from NCBI Reference Genome	NC_064814.1:46074143-46074440 Panthera uncia isolate 11264 chromosome E1, Puncia_PCG_1.0	(E)12	(GAA)1(GAG)2(GAA)1(GAG)7(GAA)1	NC_064814.1:46071250-46071793 Panthera uncia isolate 11264 chromosome E1, Puncia_PCG_1.0	(GTT)1(GCT)9,14	NC_064812.1:73271527-73272195 Panthera uncia isolate 11264 chromosome F2, Puncia_PCG_1.0	(GGA)1(GAA)12,14(GAG)1
Mammalia	Carnivora	Hyaenidae	Crocuta	Crocuta crocuta	potted hyena			1	1	9678	sourced from NCBI Reference Genome	VOAJ01024660.1:172617-172911 Crocuta crocuta isolate KB4526 scaffold149	(E)11	(GAA)1(GAG)2(GAA)1(GAG)4(GAA)1(GAG)1(GAA)1	VOAJ01024660.1:175306-175833 Crocuta crocuta isolate KB4526 scaffold149	(GTT)2(GCT)4	VOAJ01001031.1:8813278-8813855 Crocuta crocuta isolate KB4526 scaffold20	(G)5AT(A)3(GAA)2(A)2(GGA)1
Mammalia	Carnivora	Hyaenidae	Hyaena	Hyaena hyaena	striped hyena			2	2	95912	sourced from NCBI Reference Genome	NW_024081876.1:311666-311960 Hyaena hyaena isolate Hyena2069 unplaced genomic scaffold, ASM300989v1 scaffold_1241	(E)11	(GAA)1(GAG)2(GAA)1(GAG)4(GAA)1(GAG)1(GAA)1	NW_024081876.1:308743-309271 Hyaena hyaena isolate Hyena2069 unplaced genomic scaffold, ASM300989v1 scaffold_1241	(GTT)2(GCT)4	NW_024081128.1:1000881-1001459 Hyaena hyaena isolate Hyena2069 unplaced genomic scaffold, ASM300989v1 scaffold_495	(G)5(GGA)1(A)8(GGA)1
Mammalia	Carnivora	Hyaenidae	Proteles	Proteles cristata cristata				1	1	2793304	sourced from NCBI Reference Genome	JAESUZ010002547.1:164409-164703 Proteles cristata cristata voucher NMB 12641 isolate TS307 scf7180000018929	(E)11	(GAA)1(GAG)2(GAA)1(GAG)4(GAA)1(GAG)1(GAA)1	JAESUZ010002547.1:167094-167622 Proteles cristata cristata voucher NMB 12641 isolate TS307 scf7180000018929	(GTT)2(GCT)3	JAESUZ010000067.1:18924-19593 Proteles cristata cristata voucher NMB 12641 isolate TS307 scf7180000017488	(G)3(GGA)1(A)11(GAA)1
Mammalia	Carnivora	Canidae	Canis	Canis lupus familiaris	dog			1	1	9615	sourced from NCBI Reference Genome	NC_051813.1:48456030-48456321 Canis lupus familiaris isolate SID07034 breed Labrador retriever chromosome 9, ROS_Cfam_1.0	(E)10	(GAA)1(GAG)1(GAA)1(GAG)1(GAA)2(GAG)4		No significant similarity found		No significant similarity found
Mammalia	Carnivora	Ursidae	Ailuropoda	Ailuropoda melanoleuca	giant panda			2	2	9646	sourced from NCBI Reference Genome	NC_048230.1:140275-140566 Ailuropoda melanoleuca isolate Jingjing chromosome 13, ASM200744v2	(E)10	(GAG)2(GAA)2(GAG)3(GAA)1(GAG)2	NC_048230.1:143356-143887 Ailuropoda melanoleuca isolate Jingjing chromosome 13, ASM200744v2	(GTT)3(GCT)1	NC_048226.1:32099877-32100405 Ailuropoda melanoleuca isolate Jingjing chromosome 9, ASM200744v2	GC(A)7(GAA)1ACGGTGAGT(GAA)1(A)3(GA)7TCCA(GGA)1
Mammalia	Carnivora	Viverridae	Paguma	Paguma larvata	masked palm civet			1	1	9675	sourced from NCBI Reference Genome	CM057843.1:11066105-11066402 Paguma larvata isolate MPC1 breed domesticated chromosome 21	(E)12	(GAA)1(GAG)2(GAA)2(GAG)2(GAA)1(GAG)3(GAA)1	CM057843.1:11068792-11069325 Paguma larvata isolate MPC1 breed domesticated chromosome 21	(GTT)1(GCT)2	CM057838.1:8874832-8875598 Paguma larvata isolate MPC1 breed domesticated chromosome 16	GCGTGGGAGGGGCAGA(GAA)1
Mammalia	Carnivora	Viverridae	Paradoxurus	Paradoxurus hermaphroditus	Asian palm civet			1	1	71117	sourced from NCBI Reference Genome	PITB01000404.1:177559-177856 Paradoxurus hermaphroditus isolate BSD07 ParHer_flattened_line_802	(E)12	(GAA)1(GAG)2(GAA)2(GAG)6(GAA)1	PITB01000404.1:180243-180776 Paradoxurus hermaphroditus isolate BSD07 ParHer_flattened_line_802	(GTT)1(GCT)2	PITB01030460.1:857-1523 Paradoxurus hermaphroditus isolate BSD07 ParHer_flattened_line_60868	GCGTGAGAGGGGCAGA(GAA)1
Mammalia	Carnivora	Mustelidae	Neogale	Neovison vison	American mink			3	3	452646	sourced from NCBI Reference Genome	NC_058095.1:67098490-67098781 Neovison vison isolate M4711 chromosome 5, ASM_NN_V1	(E)10	(GAA)1(GAG)1(GAA)2(GAG)2(GAA)2(GAG)1(GAA)1	NC_058095.1:67101357-67101813 Neovison vison isolate M4711 chromosome 5, ASM_NN_V1	(GTT)2		No significant similarity found
Mammalia	Carnivora	Procyonidae	Potos	Potos flavus	kinkajou			1	1	29067	sourced from NCBI Reference Genome	CM052891.1:41211603-41211894 Potos flavus isolate Darwin chromosome 9	(E)10	(GAA)1(GAG)1(GAA)2(GAG)1(GAA)1(GAG)1(GAA)1(GAG)2	CM052891.1:41209392-41209931 Potos flavus isolate Darwin chromosome 9 reverse	(GTT)2(GCT)1		No significant similarity found
Mammalia	Chiroptera	Phyllostomidae	Desmodus	Desmodus rotundus	common vampire bat			1	1	9430	sourced from NCBI Reference Genome	NC_071395.1:74878176-74878467 Desmodus rotundus isolate HL8 chromosome 9, HLdesRot8A.1	(E)10	(GAA)1(GAG)3(GAA)1(GAG)4(GAA)1		No significant similarity found		No significant similarity found
Mammalia	Dasyuromorphia	Dasyuridae	Sarcophilus	Sarcophilus harrisii	Tasmanian devil			1	1	9305	sourced from NCBI Reference Genome	NC_045428.1:806030-806324 Sarcophilus harrisii chromosome 3, mSarHar1.11	(E)12	(GAG)2(GAA)1(GAG)5(GAA)1(GAG)3		No significant similarity found		No significant similarity found
Mammalia	Dasyuromorphia	Dasyuridae	Sminthopsis	Sminthopsis crassicaudata	fat-tailed dunnart			1	1	9301	sourced from NCBI Reference Genome	CM109183.1:954251-954542 Sminthopsis crassicaudata isolate SCR6 chromosome 3	(E)12	(GAG)1(GAA)2(GAG)6(GAA)1(GAG)1(GAA)1		No significant similarity found		No significant similarity found
Mammalia	Diprotodontia	Phascolarctidae	Phascolarctos	Phascolarctos cinereus				1	1	38626	sourced from NCBI Reference Genome	NW_018344106.1:1007374-1007668 Phascolarctos cinereus isolate Bilbo 61053 unplaced genomic scaffold, phaCin_unsw_v4.1 phaCin_unsw_v4.1.fa.scaf00155	(E)9(D)1(E)3	(GAG)3(GAA)1(GAG)4(GAA)1GAT(GAA)1(GAG)2		No significant similarity found		No significant similarity found
Mammalia	Eulipotyphla	Erinaceidae	Erinaceus	Erinaceus europaeus	western European hedgehog			1	1	9365	sourced from NCBI Reference Genome	NC_080173.1:81923508-81923802 Erinaceus europaeus chromosome 12, mEriEur2.1	(E)11	(GAA)1(GAG)2(GAA)1(GAG)1(GAA)1(GAG)5		No significant similarity found		No significant similarity found
Mammalia	Eulipotyphla	Talpidae	Talpa	Talpa europaea	European mole			1	1	9375	sourced from NCBI Reference Genome	OZ077405.1:88405922-88406219 Talpa europaea genome assembly, chromosome: 7	(E)12	(GAA)1(GAG)2(GAA)1(GAG)2(GAA)2(GAG)2(GAA)1(GAG)1		No significant similarity found		No significant similarity found
Mammalia	Monotremata	Ornithorhynchidae	Ornithorhynchus	Ornithorhynchus anatinus	platypus			1	1	9258	sourced from NCBI Reference Genome	NC_041744.1:3687197-3687476 Ornithorhynchus anatinus isolate Pmale09 chromosome 17, mOrnAna1.pri.v4	(E)10	(GAG)3(GAA)2(GAG)3(GAA)1(GAG)1		No significant similarity found		No significant similarity found
Mammalia	Monotremata	Tachyglossidae	Tachyglossus	Tachyglossus aculeatus	Australian echidna			1	1	9261	sourced from NCBI Reference Genome	NC_052082.1:55187025-55187304 Tachyglossus aculeatus isolate mTacAcu1 chromosome 17, mTacAcu1.pri	(E)10	(GAA)1(GAG)3(GAA)1(GAG)3(GAA)2		No significant similarity found		No significant similarity found
Mammalia	Primates	Cercopithecidae	Macaca	Macaca fascicularis				1	1	9541	sourced from NCBI Reference Genome	NC_088390.1:3865762-3866062 Macaca fascicularis isolate 582-1 chromosome 16, T2T-MFA8v1.0	(E)13	(GAA)1(GAG)2(GAA)1(GAG)4(GAA)1(GAG)2(GAA)2		No significant similarity found		No significant similarity found
Mammalia	Primates	Hominidae	Homo	Homo sapiens	human			1	1	9606	sourced from NCBI Reference Genome	NC_060941.1:3706940-3707247 Homo sapiens isolate CHM13 chromosome 17, alternate assembly T2T-CHM13v2.0	(E)16	(GAA)1(GAG)2(GAA)1(GAG)5(GAA)1(GAG)1(GAA)1(GAG)1(GAA)3		No significant similarity found		No significant similarity found
Mammalia	Primates	Hominidae	Pan	Pan troglodytes				1	1	9598	sourced from NCBI Reference Genome	NC_072417.2:14337968-14338280 Pan troglodytes isolate AG18354 chromosome 19, NHGRI_mPanTro3-v2.0_pri	(E)17	(GAA)1(GAG)2(GAA)1(GAG)6(GAA)1(GAG)1(GAA)1(GAG)1(GAA)3		No significant similarity found		No significant similarity found
Mammalia	Rodentia	Muridae	Mus	Mus musculus				1	1	10090	sourced from NCBI Reference Genome	NC_000077.7:72964052-72964346 Mus musculus strain C57BL/6J chromosome 11, GRCm39	(E)11	(GAG)1(GAA)1(GAG)6(GAA)1(GAG)2		No significant similarity found		No significant similarity found
Mammalia	Scandentia	Tupaiidae	Tupaia	Tupaia belangeri				1	1	37347	sourced from NCBI Reference Genome	AAPY01366954.1:2380-2680 Tupaia belangeri voucher Broad:Sequencing.Sample:10448, Broad Institute, Cambridge, MA cont1.366953	(E)12	(GAA)1(GAG)2(GAA)2(GAG)3(GAA)1(GAG)1(GAA)1(GAG)1		No significant similarity found		No significant similarity found
Reptilia	Testudines	Cheloniidae	Chelonia	Chelonia mydas	Green sea turtle			1	1	8469	sourced from NCBI Reference Genome	NC_051257.2:12281214-12281500 Chelonia mydas isolate rCheMyd1 chromosome 17, rCheMyd1.pri.v2	(E)9	(GAG)1(GAA)3(GAG)4(GAA)1		No significant similarity found		No significant similarity found
Actinopteri	Beloniformes	Adrianichthyidae	Oryzias	Oryzias latipes				1	1	8090	sourced from NCBI Reference Genome	NC_019872.2:24115759-24116036 Oryzias latipes chromosome 14, ASM223467v1	(E)9	(GAG)5(GAA)1(GAG)3		No significant similarity found		No significant similarity found
Actinopteri	Cypriniformes	Cyprinidae	Carassius	Carassius auratus	goldfish			1	1	7957	sourced from NCBI Reference Genome	NC_039288.1:7295909-7296190 Carassius auratus strain Wakin chromosome 46, ASM336829v1	(E)8	(GAA)2(GAG)2(GAA)1(GAG)3		No significant similarity found		No significant similarity found
Amphibia	Caudata	Ambystomatidae	Ambystoma	Ambystoma mexicanum	axolotl			2	2	8296	sourced from NCBI Reference Genome	NC_090931.1:475027662-475027961 Ambystoma mexicanum isolate Mex_15411 chromosome 9, UKY_AmexF1_1	(E)5(D)3(E)1	(GAG)1(GAA)1(GAG)1(GAA)1(GAG)1(GAT)2GAC(GAG)1		No significant similarity found		No significant similarity found
Aves	Anseriformes	Anatidae	Anas	Anas platyrhynchos	mallard			1	1	8839	sourced from NCBI Reference Genome	NC_092606.1:5779331-5779613 Anas platyrhynchos isolate ZD024472 breed Pekin duck chromosome 20, IASCAAS_PekinDuck_T2T	(E)8	(GAG)2(GAA)1(GAG)2(GAA)3		No significant similarity found		No significant similarity found
Aves	Anseriformes	Anatidae	Cairina	Cairina moschata	Muscovy duck			1	1	8855	sourced from NCBI Reference Genome	CP130375.1:5775061-5775343 Cairina moschata breed yongchun chromosome 20	(E)5X(E)2	(GAG)5GAR(GAA)2		No significant similarity found		No significant similarity found
Aves	Procellariiformes	Hydrobatidae	Oceanodroma	Oceanodroma leucorhoa	Leach's storm-petrel			1	1	52124	sourced from NCBI Reference Genome	JASVER010000086.1:3844652-3844934 Oceanodroma leucorhoa scaffold_85	(E)8	(GAG)2(GAA)2(GAG)2(GAA)2		No significant similarity found		No significant similarity found
Aves	Sphenisciformes	Spheniscidae	Pygoscelis	Pygoscelis papua	Gentoo penguin			1	1	30457	sourced from NCBI Reference Genome	JAHCLZ010001026.1:419204-419486 Pygoscelis papua isolate Gentoo_SouthGeorgia 119	(E)8	(GAG)2(GAA)2(GAG)3(GAA)1		No significant similarity found		No significant similarity found
Aves	Sphenisciformes	Spheniscidae	Spheniscus	Spheniscus humboldti	Humboldt's penguin			1	1	9240	sourced from NCBI Reference Genome	CM049903.1:6832747-6833029 Spheniscus humboldti isolate bSphHub1 chromosome 17	(E)8	(GAG)2(GAA)2(GAG)3(GAA)1		No significant similarity found		No significant similarity found
Aves	Struthioniformes	Struthionidae	Struthio	Struthio camelus	African ostrich			1	1	8801	sourced from NCBI Reference Genome	NC_090957.1:15820721-15821004 Struthio camelus isolate bStrCam1 chromosome 16, bStrCam1.hap1	(E)8	(GAG)3(GAA)2(GAG)1(GAA)1(GAG)1		No significant similarity found		No significant similarity found
Chondrichthyes	Carcharhiniformes	Scyliorhinidae	Scyliorhinus	Scyliorhinus canicula	smaller spotted catshark			1	1	7830	sourced from NCBI Reference Genome	NC_052157.1:161472998-161473244 Scyliorhinus canicula chromosome 12, sScyCan1.1	(E)2(DE)2	(GAG)2GATGAGGACGAG		No significant similarity found		No significant similarity found
Chondrichthyes	Rajiformes	Rajidae	Leucoraja	Leucoraja erinacea	little skate			1	1	7782	sourced from NCBI Reference Genome	NC_073404.1:12940800-12941087 Leucoraja erinacea ecotype New England chromosome 28, Leri_hhj_1	(E)4(DE)2	(GAG)4(GACGAG)2		No significant similarity found		No significant similarity found
