# Supplementary material for: Birth–Death Dynamics of Microsatellites: Mechanistic Insights from Orthologous Loci in Felidae
Source: Genes (Basel). 2025 Sep 19;16(9):1115. doi: 10.3390/genes16091115 (PMC12469459; doi:10.3390/genes16091115)
Supplement: Supplementary file 1 [file genes-16-01115-s001.zip › Table S2 the two loci for tigers.xlsx]

## Sheet: Sheet1
	Amur		SCT		F- statistics
Locus	H(O)	H(E)	H(O)	H(E)	Fis	Fst	Fit
Ptia5	0.563	0.683	0.59	0.693	0.1562	0.1169	0.2548
Ptia2-intron	0.733	0.559	0.662	0.598	-0.1428	0.2116	0.099
